# Supplementary material for: Association mapping across a multitude of traits collected in diverse environments in maize
Source: Gigascience. 2022 Aug 23;11:giac080. doi: 10.1093/gigascience/giac080 (PMC9396454; doi:10.1093/gigascience/giac080)
Supplement: giac080_Supplemental_Files [file giac080_supplemental_files.zip]

Archive with 4 entries (4 files):
- SupplementalDataFileS2_GenotypesAndTraitValues.xlsx
- SupplementalDataFileS3_PhenotypeMetaData.xlsx
- SupplementalDataFileS4_AllUniqueGWASPeaks.xlsx
- SupplementalDataFileS5_IndividualGWASHits.xlsx
