# Supplementary material for: Association mapping across a multitude of traits collected in diverse environments in maize
Source: Gigascience. 2022 Aug 23;11:giac080. doi: 10.1093/gigascience/giac080 (PMC9396454; doi:10.1093/gigascience/giac080)
Supplement: giac080_Supplemental_Files [file giac080_supplemental_files.zip › SupplementalDataFileS2_GenotypesAndTraitValues.xlsx]

## Sheet: SupplementalDataFileS2_Genotype
GenotypeID	PINumber	AlternateNames	MAP_Panel	SAM_Panel	WiDiv_Panel	ConsensusSubPopulationOrHeterotic Group	SequenceDataSource	SequenceDataSRAID	SequenceDataBioProject	SilkingGDD_L	AnthesisGDD_L	ASIGDD_L	Silking_L	Anthesis1_L	ASI_L	PlantHeight_L	EarHeight_L	PH-EH_L	EHdivPH_L	PHdivDTR_L	EarDiameter1_M	EarDiameterAbove_M	EarDiameterBelow_M	Nodes_M	PlantHeight_M	EarHeight_M	SAMheight_M	SAMRadius_M	SAMVolume_M	StalkDiamThick_N	StalkDiamThin_N	BraceRoot_N	StalkArea_N	diffStalkDiamThickThin_N	peri_N	Lignin_N	avgEH_N	SAMVolume1_N	PlantHeight_N	SAMHeight/Radius_N	SAMArea_N	SAMLog2vol_N	SAMParabolicCoefficient_N	SAMSurfaceArea_N	SAMarcLength_N	RootArea1_O	RootArea2_O	RootArea3_O	RootArea4_O
207	PI601005	SAM20	N	Y	N	Non Stiff Stalk	HapMap3	Pre Called SNPs	hmp321	NA	NA	NA	NA	NA	NA	NA	NA	NA	NA	NA	14.103	11.593	13.543	11.667	140.4	72.6	28.165	10.577	718325	0.725	0.625	2	0.356	0.1	2.123	0.249	59.5	1.97233e+06	140.4	0.085	5356.95	20.911	0	18090	64.816	-33.687	-31.938	-51.876	-41.907
78004	PI601210	SAM206; DK78004	N	Y	Y	Stiff Stalk	HapMap3	Pre Called SNPs	hmp321	1480.49	1501.79	32.372	71.827	67.512	1.223	141.111	64.03	76.221	0.455	2.156	17.583	13.943	18.143	14	141.1	60.8	-8.534	0.39	-112465	0.975	0.89	3.25	0.684	0.085	2.931	0.314	72.5	984262	141.1	-0.085	-1001.77	19.909	0	-2885.51	-15.228	-0.122	9.109	-16.238	2.146
CML103	PI690319	Ames27081; SAM243	Y	Y	N	Tropical	HapMap3	Pre Called SNPs	hmp321	1357.68	1379.91	-5.161	81.147	80.077	-0.594	161.302	104.943	57.814	0.642	2.156	13.893	10.68	15.73	18.333	153.2	117.7	-0.073	-5.266	-196864	1.015	0.865	2.5	0.692	0.15	2.958	0.251	118	883886	153.2	0.092	-1101.7	19.754	0.001	-4597.45	-8.103	91.924	56.36	123.4	72.686
CML333	PI690322	Ames27101; SAM203	Y	Y	N	Tropical	HapMap3	Pre Called SNPs	hmp321	1415.94	1389.88	45.576	84.634	79.838	2.468	178.246	108.565	71.003	0.599	2.312	14.007	11.45	15.23	17	169.8	109.1	0.53	-1.91	-104991	0.853	0.765	3.25	0.527	0.088	2.543	0.284	107	993151	169.8	0.026	-443.92	19.922	0	-1985.54	-2.196	40.02	36.409	59.033	49.662
CML341	PI690618	Ames27102; SAM222	Y	Y	N	Tropical	HapMap3	Pre Called SNPs	hmp321	1613.06	1525.08	59.264	93.534	86.618	3.491	180.322	100.165	79.791	0.553	2.212	20.547	18.843	21.213	18.667	170.5	95	-1.404	-2.843	-156910	1.44	1.38	5	1.561	0.06	4.43	0.232	NA	933089	170.5	0.04	-912.02	19.832	0	-3506.26	-7.115	79.175	70.673	127.467	101.475
CML69	PI690318	Ames28184; SAM345	Y	Y	N	Tropical	HapMap3	Pre Called SNPs	hmp321	1524.43	1496.5	38.485	89.584	84.835	2.017	161.871	83.997	77.626	0.523	1.987	19.273	16.14	20.91	17	149.5	80	-32.474	-2.601	-405440	1.118	1.025	5.25	0.904	0.093	3.368	0.233	83	619217	149.5	-0.25	-3980.41	19.24	-0.001	-11773	-60.526	-11.413	-11.629	-30.252	-22.602
HB8229	PI601564	SAM367; DKHB8229	N	Y	Y	Stiff Stalk	HapMap3	Pre Called SNPs	hmp321	1627.12	1615.66	47.021	76.779	71.49	1.63	128.015	65.99	65.908	0.493	1.868	15.833	13.457	16.76	14.333	128	59.9	-18.488	-12.355	-498362	1.063	0.915	6	0.794	0.148	3.111	0.21	53.5	525311	128	0.07	-4027.15	19.003	0.001	-14257	-50.284	-42.729	-39.373	-28.704	-24.883
IA5125	PI587135		Y	Y	N	Sweet Corn	HapMap3	Pre Called SNPs	hmp321	1105.17	1084.62	48.567	71.25	67.267	2.182	103.63	45.552	60.247	0.43	1.642	20.75	15.077	22.107	12	NA	NA	NA	NA	NA	NA	NA	NA	NA	NA	NA	NA	NA	NA	NA	NA	NA	NA	NA	NA	NA	NA	NA	NA	NA
L578	Ames27132	SAM282	Y	Y	N	Tropical	HapMap3	Pre Called SNPs	hmp321	1417.12	1407.91	26.116	85.638	81.988	1.193	195.185	108.294	82.044	0.556	2.454	15.407	11.777	15.947	16.333	190.5	127.4	-13.327	-5.689	-295486	0.868	0.775	5.75	0.534	0.093	2.583	0.232	114	766594	190.5	-0.041	-2368.5	19.548	0	-8177.74	-31.76	14.069	7.751	12.47	4.357
TX601	PI693341	Ames22763; SAM293	Y	Y	N	Tropical	HapMap3	Pre Called SNPs	hmp321	1620.06	1547.18	63.588	92.835	86.677	3.57	196.894	111.604	83.129	0.559	2.282	18.99	15.813	20.317	20	194	130.9	-17.747	-3.291	-299979	1.253	1.193	5	1.184	0.06	3.841	0.244	118.5	751298	194	-0.082	-2685.77	19.519	0	-8331.66	-36.31	121.087	98.62	167.024	121.71
Tzi8	PI506246	SAM42	Y	Y	N	Tropical	HapMap3	Pre Called SNPs	hmp321	1498.38	1501.97	43.867	90.102	84.557	2.935	180.472	108.784	70.037	0.601	2.218	15.52	13.115	16.53	14.5	176	115.7	18.964	8.039	501788	0.935	0.845	5	0.631	0.09	2.798	0.24	102	1.69544e+06	176	0.033	3805.79	20.693	0	12973	45.553	67.947	58.197	96.705	72.127
A214N	PI406112	SAM290	Y	Y	N	Tropical	WiDiv RNA-seq	SRR1837635	PRJNA277023	1426.24	1438.53	12.987	83.952	83.068	0.162	176.554	97.186	78.2	0.546	2.218	17.32	14.3	17.94	17	173.3	97.1	-12.741	-3.604	-293194	0.787	0.697	2.333	0.443	0.09	2.332	0.225	66.5	755879	173.3	-0.038	-2387.68	19.528	0	-8108.11	-31.473	89.409	42.402	95.101	39.861
A6	PI693350	Ames27062; SAM112	Y	Y	N	Tropical	WiDiv RNA-seq	SRR1837640	PRJNA277023	1552.93	1449.45	85.301	90.323	82.942	4.728	183.243	113.59	70.056	0.612	2.245	16.543	12.86	17.6	18.667	179.7	117.1	9.795	1.025	91220.7	1.07	0.945	4.5	0.808	0.125	3.168	0.231	113.5	1.26272e+06	179.7	0.054	1183.9	20.268	0	3398.62	18.82	26.693	16.976	17.068	10.482
AB28A	PI686037	Ames18999; SAM77	Y	Y	N	Unclassified	WiDiv RNA-seq	SRR1837653	PRJNA277023	1405.06	1395.23	57.194	86.166	81.548	2.385	162.407	79.66	83.002	0.493	2.1	18.827	13.973	19.043	14	152.5	84.2	18.735	2.268	241200	1.138	1.068	1.25	0.955	0.07	3.465	0.214	72.5	1.40488e+06	152.5	0.125	2429.69	20.422	0	7296.99	36.216	44.28	17.431	66.44	28.846
Black_Jewell_85			N	Y	N	Unclassified	WiDiv RNA-seq	SRR1837679	PRJNA277023	NA	NA	NA	NA	NA	NA	NA	NA	NA	NA	NA	11.32	7.59	12.67	14	NA	NA	NA	NA	NA	NA	NA	NA	NA	NA	NA	NA	NA	NA	NA	NA	NA	NA	NA	NA	NA	NA	NA	NA	NA
CI66	PI587148	SAM205	Y	Y	N	Non Stiff Stalk	WiDiv RNA-seq	SRR1837693	PRJNA277023	1502.99	1406.54	73.295	87.336	80.46	3.051	135.596	61.309	75.792	0.449	1.764	15.31	12.09	16.37	14	135.4	67.6	-4.5	-0.807	-111301	0.89	0.753	3.75	0.544	0.138	2.585	0.233	54.5	985647	135.4	-0.029	-787.29	19.911	0	-2597.27	-9.625	-2.841	-1.831	-32.298	-20.04
CI7			Y	Y	N	Non Stiff Stalk	WiDiv RNA-seq	SRR1837694	PRJNA277023	955.44	938.508	17.736	82.533	80.385	1.329	195.395	104.399	88.219	0.539	2.462	18.103	14.457	18.667	15.333	NA	NA	NA	NA	NA	NA	NA	NA	NA	NA	NA	NA	NA	NA	NA	NA	NA	NA	NA	NA	NA	NA	NA	NA	NA
CML10	PI690575	Ames27072; SAM213	Y	Y	N	Tropical	WiDiv RNA-seq	SRR1837701	PRJNA277023	1564.19	1505.25	76.056	93.805	86.001	4.595	188.219	108.352	77.582	0.572	2.262	15.907	11.353	17.107	17.333	174.1	123.6	10.143	-5.478	-132232	1.128	1.045	4.75	0.925	0.083	3.415	0.243	114	960753	174.1	0.206	-211.4	19.874	0.001	-2066.3	10.693	27.6	32.147	31.22	26.749
CML11	PI690576	Ames27258; SAM176	Y	Y	N	Tropical	WiDiv RNA-seq	SRR1837704	PRJNA277023	1571.14	1533.54	69.354	92.823	86.327	3.563	173.979	106.568	68.007	0.606	2.108	18.04	14.973	18.657	18.667	160.6	105.6	23.947	-5.384	-21123.8	1.283	1.183	3.333	1.204	0.1	3.876	0.261	77	1.0929e+06	160.6	0.345	1147.69	20.06	0.002	1917.27	36.825	27.177	20.593	34.871	25.732
CML14	PI690577	Ames27074; SAM158	Y	Y	N	Tropical	WiDiv RNA-seq	SRR1837705	PRJNA277023	1755.1	1792.51	53.428	101.839	98.04	3.274	157.947	94.283	67.712	0.583	1.754	16.22	13.253	16.253	17	153.9	93.2	0.066	-0.444	-17187	1.177	1.04	7	0.986	0.137	3.486	0.255	104.5	1.12517e+06	153.9	0.001	-61.048	20.102	0	-454.13	-1.413	55.212	53.863	48.082	39.076
CML157Q	PI690589	Ames27084; SAM185	Y	Y	N	Tropical	WiDiv RNA-seq	SRR1837707	PRJNA277023	1476.36	1476.05	31.024	87.669	83.941	1.381	187.276	119.386	70.142	0.624	2.253	15.26	11.093	15.497	17.667	177.9	139.9	-6.701	1.254	10226.7	1.34	1.158	4.75	1.223	0.183	3.929	0.229	117	1.0798e+06	177.9	-0.099	-260.65	20.042	0	-441.46	-10.354	23.321	22.798	19.42	29.038
CML158Q	PI690590	Ames27085; SAM193	Y	Y	N	Tropical	WiDiv RNA-seq	SRR1837708	PRJNA277023	1540.81	1477.48	60.653	90.451	84.206	3.25	170.774	96.977	68.643	0.581	2.137	18.783	14.573	19.523	18	166.6	102.7	5.69	-2.731	-56300.6	1.375	1.345	5.5	1.453	0.03	4.273	0.19	118	1.05106e+06	166.6	0.082	75.052	20.003	0	-715.85	5.655	49.147	62.873	42.502	68.069
CML238	PI690596	Ames27089; SAM359	Y	Y	N	Tropical	WiDiv RNA-seq	SRR1837713	PRJNA277023	1565.66	1527.14	49.392	92.024	86.301	2.809	146.137	77.03	71.983	0.511	1.786	19.733	17.12	20.673	15.333	141	72.7	-11.683	-11.814	-459113	1.117	1.053	4.333	0.959	0.063	3.411	0.247	68.5	554606	141	0.09	-3365.35	19.081	0.001	-12624	-39.053	-23.849	-17.175	-44.66	-25.938
CML258	PI690597	Ames27090; SAM27	Y	Y	N	Tropical	WiDiv RNA-seq	SRR1837716	PRJNA277023	1713.25	1660.53	60.258	99.087	93.326	4.213	182.55	113.098	70.852	0.598	2.091	14.067	11.943	14.573	18.667	182.7	116.7	32.277	7.385	631970	1.023	0.933	3	0.789	0.09	3.073	0.234	121	1.86963e+06	182.7	0.145	5252.98	20.834	0	16775	67.969	91.364	68.921	90.993	66.047
CML261	PI690598	Ames27091; SAM120	Y	Y	N	Tropical	WiDiv RNA-seq	SRR1837717	PRJNA277023	1815.08	1626.51	81.579	101.149	90.479	4.957	203.09	121.887	79.554	0.589	2.313	18.21	16.503	18.767	21	207.4	122.5	-5.862	6.118	92414.8	1.155	1.065	5	0.967	0.09	3.489	0.286	117	1.22793e+06	207.4	-0.141	283.4	20.228	-0.001	2318.68	-2.284	61.752	62.215	41.96	45.372
CML281	PI690600		Y	Y	N	Tropical	WiDiv RNA-seq	SRR1837720	PRJNA277023	NA	NA	NA	89.589	85.599	1.632	156.1	100.664	61.542	0.604	1.713	19.2	16.88	19.8	21.333	NA	NA	NA	NA	56056.4	NA	NA	NA	NA	NA	NA	NA	NA	NA	NA	NA	NA	NA	NA	NA	NA	NA	NA	NA	NA
CML311	PI690607	Ames27093; SAM342	Y	Y	N	Tropical	WiDiv RNA-seq	SRR1837723	PRJNA277023	1551.83	1530.07	60.921	92.303	87.221	3.084	192.733	89.267	97.686	0.473	2.283	15.123	12.387	15.323	14	194.6	103.2	-28.459	-0.777	-310782	1.067	0.98	1.333	0.862	0.087	3.217	0.299	95	630411	194.6	-0.203	-3340.38	19.266	-0.001	-9299.35	-51.846	1.889	-0.123	-8.054	-12.509
CML314	PI690608	Ames27094; SAM275	Y	Y	N	Tropical	WiDiv RNA-seq	SRR1837724	PRJNA277023	1517.76	1465.26	57.66	88.623	83.229	2.956	191.658	98.795	87.957	0.519	2.361	18.603	16.56	19.103	18.333	183.7	92.7	-20.844	-1.476	-294258	1.13	1.008	4	0.924	0.123	3.361	0.25	107.5	779946	183.7	-0.156	-2698.5	19.573	0	-8018.88	-39.08	-2.561	3.188	-12.802	-3.12
CML321	PI690609	Ames27095; SAM148	Y	Y	N	Tropical	WiDiv RNA-seq	SRR1837726	PRJNA277023	1556.48	1566.98	28.131	93.057	89.094	1.605	201.961	104.773	95.562	0.51	2.336	20.397	16.81	20.697	18	199.9	104.7	6.175	0.185	38893.2	1.295	1.155	6.5	1.186	0.14	3.852	0.207	98	1.1516e+06	199.9	0.031	675.47	20.135	0	1767.41	11.666	52.507	44.841	44.515	32.589
CML328	PI690613	Ames27098; SAM81	Y	Y	N	Tropical	WiDiv RNA-seq	SRR1837730	PRJNA277023	1515.37	1461.44	47.966	88.976	83.436	2.348	164.234	99.483	65.559	0.599	2.047	16.74	14.333	18.217	16	152.5	100.3	3.077	5.034	195911	1.008	0.913	5	0.725	0.095	3.018	0.219	115	1.37497e+06	152.5	-0.058	1330.09	20.391	0	4966.82	12.084	-17.248	-13.312	-29.891	-23.25
CML331	PI690614	Ames27099; SAM295	Y	Y	N	Tropical	WiDiv RNA-seq	SRR1837731	PRJNA277023	2215.64	1522.19	48.789	98.156	88.577	4.028	194.439	104.427	88.217	0.53	2.199	18.717	15.027	18.39	18.333	183.3	104.2	-14.139	-5.36	-310203	1.073	1.03	7.5	0.87	0.043	3.303	0.287	112	749091	183.3	-0.046	-2486.36	19.515	0	-8509.65	-33.356	83.067	69.803	90.947	82.174
CML332	PI690615	Ames27100; SAM270	Y	Y	N	Tropical	WiDiv RNA-seq	SRR1837732	PRJNA277023	1576.63	1504.5	84.517	91.73	84.631	4.996	149.896	84.812	62.302	0.576	1.875	18.78	15.113	18.247	16.333	152.5	95.4	-12.77	-4.367	-271202	0.92	0.803	3.75	0.591	0.118	2.709	0.179	82	789948	152.5	-0.059	-2156.21	19.591	0	-7474.85	-30.261	107.113	88.982	179.258	119.167
CML38	PI595534	SAM340	Y	Y	N	Tropical	WiDiv RNA-seq	SRR1837736	PRJNA277023	1579.61	1552.49	45.096	93.81	87.838	2.891	157.62	91.24	67.496	0.565	1.919	16.833	12.057	17.043	14.667	153.4	106.7	-18.043	-7.112	-406636	1.013	0.863	2.75	0.692	0.15	2.951	0.208	93.5	639203	153.4	-0.051	-3269.35	19.286	0	-11228	-43.216	21.465	1.723	17.038	-9.445
CML45	PI690579	Ames27076; SAM294	Y	Y	N	Tropical	WiDiv RNA-seq	SRR1837737	PRJNA277023	1877.03	1729.67	69.519	103.403	94.848	4.658	178.127	107.937	72.74	0.584	1.93	16.103	14.41	16.81	20.667	168.2	103.8	-14.532	-5.172	-308808	1.307	1.147	8.333	1.192	0.16	3.859	0.234	120.5	750749	168.2	-0.044	-2516.71	19.518	0	-8519.47	-33.763	48.315	38.737	47.113	33.455
CML5	PI690574	Ames27071; SAM91	Y	Y	N	Tropical	WiDiv RNA-seq	SRR1837738	PRJNA277023	1752.96	1708.44	40.649	99.618	93.246	2.699	197.945	107.691	89.961	0.533	2.179	18.187	16.767	19.11	18.667	193.8	107.3	24.62	-1.163	174428	1.198	1.088	7.5	1.041	0.11	3.591	0.187	117.5	1.34545e+06	193.8	0.232	2343.54	20.36	0.001	6279.79	43.318	NA	NA	NA	NA
CML61	PI690581	Ames27078; SAM346	Y	Y	N	Tropical	WiDiv RNA-seq	SRR1837740	PRJNA277023	2488.68	2535.05	58.806	106.332	99.055	3.34	186.163	104.618	71.386	0.58	1.914	16.603	14.037	19.637	19	171.2	105	-32.932	-3.073	-417336	1.225	1.103	7	1.096	0.123	3.659	0.259	139	606928	171.2	-0.253	-4064.44	19.211	-0.001	-12142	-62.091	103.394	89.135	133.023	126.268
CML77	PI690582	Ames28185; SAM119	Y	Y	N	Tropical	WiDiv RNA-seq	SRR1837742	PRJNA277023	1371.22	1404.69	32.37	81.48	81.457	1.187	153.577	78.365	76.405	0.499	2.078	16.063	13.667	16.83	15.333	142.2	73.8	14.753	-0.079	92970.1	1.105	0.935	3.25	0.862	0.17	3.211	0.188	80	1.22859e+06	142.2	0.146	1360.49	20.229	0.001	3728.95	26.288	27.778	13.513	34.468	16.632
CML92	PI690585	Ames27080; SAM98	Y	Y	N	Tropical	WiDiv RNA-seq	SRR1837744	PRJNA277023	1380.53	1424.35	14.37	83.186	81.359	0.204	183.212	87.19	95.046	0.473	2.361	19.903	16.36	20.76	15.333	178.8	86.8	-5.425	6.43	123692	1.128	0.9	4.5	0.806	0.228	3.206	0.242	92	1.30339e+06	178.8	-0.129	437.75	20.314	-0.001	3003.62	-0.799	143.742	116.592	161.976	133.093
D940Y	PI693360	Ames27108; SAM317	Y	Y	N	Tropical	WiDiv RNA-seq	SRR1837755	PRJNA277023	1544.96	1413.8	62.958	88.783	81.65	3.197	163.981	88.264	75.334	0.532	2.074	19.737	17.843	20.943	15.333	160.9	80.5	-7.69	-2.562	-180805	1.358	1.13	5.25	1.219	0.228	3.917	0.252	84	708920	160.9	-0.02	-1491.68	19.435	0	-5165.37	-19.862	26.401	23.759	49.245	34.414
F6	Ames7871	NSL22894; SAM271	Y	Y	N	Unclassified	WiDiv RNA-seq	SRR1837768	PRJNA277023	1624.07	1637.48	28.711	88.086	84.323	1.117	170.537	99.998	71.272	0.575	2.121	16.677	13.553	18.843	16.667	182.1	113.2	-8.127	-5.185	-286832	1.22	1.183	2.75	1.136	0.038	3.774	0.248	109	789246	182.1	0.016	-2030	19.59	0	-7231.49	-22.349	10.062	2.141	-0.659	-0.811
Florida_32	PI644100	SAM156; FLORIDA32	N	Y	N	Sweet Corn	WiDiv RNA-seq	SRR1837773	PRJNA277023	1508.9	1494.49	40.905	71.182	67.489	1.318	111.771	40.938	71.542	0.357	1.747	13.613	11.733	14.203	11	NA	NA	NA	NA	NA	0.793	0.623	3.5	0.39	0.17	2.234	0.243	36	1.12775e+06	111.8	-0.056	181.57	20.105	0	946.48	-0.77	-71.497	-57.324	-106.163	-78.663
GA209	PI693323	Ames10248; SAM122	Y	Y	N	Non Stiff Stalk	WiDiv RNA-seq	SRR1837777	PRJNA277023	1503.08	1429.62	56.577	89.639	82.726	3.129	164.435	90.999	74.693	0.548	2.061	17.103	13.513	17.65	16	160.2	92.4	9.069	1.259	82686.1	1.065	1.025	3.5	0.868	0.04	3.283	0.228	98.5	1.21636e+06	160.2	0.063	1040.01	20.214	0	3085.61	17.583	23.442	16.515	20.886	13.778
GT112	PI693364	Ames27113; SAM266	Y	Y	N	Non Stiff Stalk	WiDiv RNA-seq	SRR1837778	PRJNA277023	1523.22	1524.54	49.551	88.728	86.101	2.128	182.8	84.631	93.71	0.468	2.204	14.317	11.767	15.383	18	182	76.3	-14.899	-4.726	-263349	1.08	0.988	3.25	0.844	0.093	3.25	0.271	104.5	804815	182	-0.071	-2293.39	19.618	0	-7737.85	-33.741	21.683	26.694	7.316	20.922
HI27	PI593009		Y	Y	N	Tropical	WiDiv RNA-seq	SRR1837788	PRJNA277023	1585.55	1590.59	33.087	93.006	89.042	1.619	171.495	109.075	64.577	0.632	2.017	14.847	10.457	15.613	16.333	NA	NA	NA	NA	NA	NA	NA	NA	NA	NA	NA	NA	NA	NA	NA	NA	NA	NA	NA	NA	NA	NA	NA	NA	NA
I137TN	PI693366	Ames27116; SAM173	Y	Y	N	Tropical	WiDiv RNA-seq	SRR1837791	PRJNA277023	1349.27	1351.7	29.143	80.739	78.269	1.147	146.353	71.518	73.862	0.491	1.952	18.925	14	21.325	14.5	140.9	68.2	5.053	-0.515	-25884.8	0.98	0.927	1.667	0.718	0.053	2.996	0.163	55.5	1.09719e+06	140.9	0.048	245.72	20.065	0	481.21	9.12	-25.164	-20.083	-49.562	-36.459
IL101			Y	Y	N	Sweet Corn	WiDiv RNA-seq	SRR1837801	PRJNA277023	795.945	772.961	22.584	71.914	68.097	1.64	127.902	37.69	88.03	0.345	1.863	16.187	13.923	16.43	9.333	NA	NA	NA	NA	NA	NA	NA	NA	NA	NA	NA	NA	NA	NA	NA	NA	NA	NA	NA	NA	NA	NA	NA	NA	NA
IL677A	PI693368	Ames27120; SAM8	Y	Y	N	Sweet Corn	WiDiv RNA-seq	SRR1837804	PRJNA277023	1185.24	1175.74	37.427	74.734	70.51	2.307	131.171	58.089	75.369	0.429	1.777	19.893	15.663	21.593	11.667	NA	NA	17.332	15.955	991945	0.89	0.86	2	0.601	0.03	2.749	NA	48	2.54861e+06	NA	-0.077	5980.84	21.281	-0.001	22215	55.832	-25.542	-17.961	-27.201	-17.459
KI14	PI693382	Ames27259; SAM250	Y	Y	N	Tropical	WiDiv RNA-seq	SRR1837811	PRJNA277023	2351.78	1610.9	177.227	99.163	90.886	6.543	180.484	111.832	70.66	0.612	2.094	16.037	13.52	16.783	18	175.4	127.8	-1.749	-5.36	-219765	1.218	1.05	7.25	1.006	0.168	3.568	0.222	120	856650	175.4	0.063	-1265.82	19.708	0	-5137.18	-10.986	34.457	33.713	26.894	31.743
KI2021			Y	Y	N	Tropical	WiDiv RNA-seq	SRR1837812	PRJNA277023	1128.02	1072.37	41.314	93.691	88.973	3.056	199.23	120.152	67.602	0.635	2.199	18.913	15.943	20.507	17.667	NA	NA	NA	NA	NA	1.09	1.053	5	0.902	0.038	3.366	0.225	136.5	927660	199.1	0.098	-629.14	19.823	0.001	-2685.2	-2.276	88.277	78.418	115.306	104.159
KUI44			N	Y	N	Tropical	WiDiv RNA-seq	SRR1837817	PRJNA277023	1579.4	1516.6	79.428	92.508	85.157	4.511	131.07	65.677	66.589	0.504	1.637	18.107	15.61	18.083	14	NA	NA	NA	NA	NA	1.005	0.893	4	0.711	0.113	2.984	0.246	61	731904	124.5	-0.222	-3148.49	19.481	-0.001	-8700.63	-44.126	69.884	49.072	68.914	39.939
LH143CMS		SAM170	N	Y	Y	Unclassified	WiDiv RNA-seq	SRR1837828	PRJNA277023	1081.45	1134.31	39.044	56.485	53.621	1.216	NA	NA	NA	NA	NA	16.51	12.35	16.417	13	NA	NA	NA	NA	NA	0.748	0.663	1.75	0.394	0.085	2.217	0.28	62.5	1.09928e+06	NA	0.165	727.13	20.068	0.001	1040.53	20.829	-33.651	-28.745	-37.015	-35.148
NC238	PI690374	Ames12735; SAM239	Y	Y	N	Non Stiff Stalk	WiDiv RNA-seq	SRR1837881	PRJNA277023	1465.76	1442.96	37.763	86.997	83.385	1.939	135.794	49.911	84.822	0.362	1.758	16.62	13.793	17.553	15.667	133.6	43.4	-11.606	-1.479	-210830	0.858	0.833	1.75	0.573	0.025	2.655	0.159	33	890435	133.6	-0.068	-1753.81	19.764	0	-5543.97	-24.137	8.849	15.361	-5.222	5.591
NC296	PI690393	Ames27144; SAM382	Y	Y	N	Tropical	WiDiv RNA-seq	SRR1837890	PRJNA277023	1414.87	1427.35	37.358	84.287	81.07	1.843	160.343	81.25	79.621	0.501	2.059	14.387	10.987	15.42	15.667	148.9	70.8	-31.442	-8.177	-485887	0.783	0.695	4	0.428	0.088	2.323	0.259	83	458462	148.9	-0.175	-4490.06	18.806	0	-14768	-68.382	46.534	40.375	32.15	38.615
NC296A	PI690394	Ames27145; SAM366	Y	Y	N	Tropical	WiDiv RNA-seq	SRR1837891	PRJNA277023	1445.69	1402.15	47.9	84.682	80.669	2.187	137.897	63.791	73.219	0.455	1.82	11.4	9.547	12.793	12.333	127.1	54.2	-34.623	-6.557	-496681	0.788	0.668	4.5	0.417	0.12	2.291	0.22	54	527310	127.1	-0.249	-4599.08	19.008	-0.001	-14661	-70.342	39.034	23.927	31.067	14.425
NC300	PI690396	Ames27146; SAM125	Y	Y	N	Tropical	WiDiv RNA-seq	SRR1837893	PRJNA277023	1445.18	1434.4	27.697	85.271	81.748	1.168	170.858	74.782	93.498	0.434	2.162	14.767	10.397	15.227	15	167.2	72	-0.422	2.338	46152.5	0.8	0.758	2.5	0.481	0.043	2.447	0.218	77.5	1.21249e+06	167.2	-0.037	322.08	20.21	0	1404.79	2.203	56.415	46.655	61.254	43.962
NC320	PI690406	Ames27156; SAM356	Y	Y	N	Tropical	WiDiv RNA-seq	SRR1837901	PRJNA277023	1370.36	1359.87	26.08	83.071	79.097	1.032	164.922	89.411	75.03	0.536	2.156	17.877	14.41	19.18	15	162.4	82	-21.002	-9.515	-462264	1.05	0.973	4.5	0.803	0.078	3.178	0.193	87	568243	162.4	-0.057	-3753.78	19.116	0	-13095	-51.247	15.074	9.852	59.626	47.914
NC33	PI690362	Ames27139; SAM150	Y	Y	N	Non Stiff Stalk	WiDiv RNA-seq	SRR1837905	PRJNA277023	1500.06	1438.8	73.954	89.87	82.78	3.751	210.795	109.856	99.693	0.522	2.588	17.44	14.343	18.067	17	217.2	105.4	0.739	1.658	23936.2	0.913	0.84	3.25	0.605	0.073	2.754	0.219	97.5	1.14649e+06	217.2	-0.023	264.98	20.129	0	986.77	2.903	17.143	11.386	21.939	7.913
NC336	PI690414	Ames27164; SAM321	Y	Y	N	Tropical	WiDiv RNA-seq	SRR1837906	PRJNA277023	1463.49	1468.03	25.823	87.214	83.253	1.438	148.363	68.01	78.978	0.458	1.834	15.533	12.467	17.197	14	142.3	66	-11.619	-7.687	-364110	0.79	0.74	5.5	0.463	0.05	2.404	0.298	80	692462	142.3	0.01	-2679.18	19.401	0	-9806.5	-33.203	15.569	5.682	-0.593	-9.391
NC346	PI690419	Ames27169; SAM375	Y	Y	N	Tropical	WiDiv RNA-seq	SRR1837911	PRJNA277023	1391.09	1365.16	30.44	82.295	79.18	1.388	161.073	84.906	76.343	0.525	2.106	14.123	11.623	14.783	14	156.7	83.2	-25.755	-7.173	-429177	0.708	0.67	4.5	0.38	0.038	2.164	0.337	67	495500	156.7	-0.12	-3903.73	18.919	0	-13095	-59.101	43.433	44.08	29.078	31.047
NC352	PI690421	Ames27172; SAM362	Y	Y	N	Tropical	WiDiv RNA-seq	SRR1837914	PRJNA277023	1461.56	1416.22	52.022	85.948	81.736	2.404	165.177	76.492	86.427	0.464	2.07	16.78	14.43	17.627	15.333	162	82.7	-24.69	-4.803	-370905	0.933	0.853	6.5	0.627	0.08	2.805	0.251	64.5	543610	162	-0.139	-3478.06	19.052	0	-11189	-52.672	-5.133	6.351	-22.176	-2.433
NC354	PI690422	Ames27173; SAM284	Y	Y	N	Tropical	WiDiv RNA-seq	SRR1837915	PRJNA277023	1383.94	1397.25	6.683	81.797	80.448	-0.017	149.657	73.22	76.669	0.487	1.982	11.437	8.843	12.027	13.667	143.8	70.6	-15.778	-3.557	-302240	0.823	0.7	4	0.455	0.123	2.396	0.234	69.5	764415	143.8	-0.08	-2509.79	19.544	0	-8338.81	-35.374	32.39	18.093	24.997	17.621
NC360	PI690424	Ames27176; SAM246	Y	Y	N	Unclassified	WiDiv RNA-seq	SRR1837918	PRJNA277023	1349.01	1387.59	11.391	81.532	80.265	0.17	116.104	66.963	53.845	0.571	1.575	21.01	16.273	22.573	14.667	104.5	71.2	-7.696	-3.06	-212111	1.218	1.138	3.5	1.102	0.08	3.7	0.272	55.5	865753	104.5	0.019	-1667.32	19.724	0	-5319.93	-17.425	8.147	-3.074	-2.619	-15.3
NC366	PI690427	Ames27179; SAM311	Y	Y	N	Tropical	WiDiv RNA-seq	SRR1837921	PRJNA277023	1415.08	1422.51	16.558	83.926	80.803	0.848	171.71	78.855	90.242	0.461	2.199	16.713	12.987	16.837	16.333	169.3	89.3	-16.156	-5.407	-335452	0.995	0.908	3	0.709	0.088	2.991	0.229	74	719062	169.3	-0.079	-2685.04	19.456	0	-9205.37	-37.293	32.064	22.826	22.933	19.666
POP-N-EAT		POPNEAT	N	Y	N	Unclassified	WiDiv RNA-seq	SRR1837961	PRJNA277023	NA	NA	NA	NA	NA	NA	NA	NA	NA	NA	NA	14.513	10.107	14.707	12.333	NA	NA	NA	NA	-319914	NA	NA	NA	NA	NA	NA	NA	NA	NA	NA	NA	NA	NA	NA	NA	NA	NA	NA	NA	NA
R109B	NSL242484	SAM101	Y	Y	N	Non Stiff Stalk	WiDiv RNA-seq	SRR1837963	PRJNA277023	1204.38	1220.65	35.701	75.079	72.421	1.577	143.319	62.285	81.749	0.429	2.07	14.25	11.13	15.57	14.333	130.1	51.3	13.297	3.812	185359	0.855	0.728	1.5	0.488	0.128	2.493	0.228	52.5	1.29914e+06	130.1	0.068	1849.38	20.309	0	6369.77	30.942	55.976	57.552	61.95	68.046
SA24	PI686065	Ames27188; SAM344	Y	Y	N	PopCorn	WiDiv RNA-seq	SRR1837971	PRJNA277023	1261.36	1294.6	24.039	78.154	75.99	1.197	154.166	79.615	73.52	0.513	2.081	13.07	10.753	14.287	12.667	156	83.7	-7.424	-8.138	-333238	0.948	0.883	1.75	0.667	0.065	2.876	0.27	69.5	627764	156	0.063	-2399.23	19.26	0.001	-9122.31	-27.02	-40.995	-34.886	-50.564	-43.768
SC213R	NSL53083	SAM289	Y	Y	N	Unclassified	WiDiv RNA-seq	SRR1837972	PRJNA277023	1546.05	1528.33	43.615	90.882	86.151	2.497	170.91	84.382	87.053	0.489	2.066	15.51	13.7	17.05	17	165.8	96.1	-6.581	-5.17	-237601	1.205	1.143	2.75	1.084	0.063	3.688	0.244	82.5	759611	165.8	0.02	-1731.87	19.535	0	-6488.08	-21.033	46.467	31.661	38.879	26.423
SC357	NSL53094	SAM320SL68252	Y	Y	N	Unclassified	WiDiv RNA-seq	SRR1837973	PRJNA277023	1500.63	1494.63	14.108	80.674	78.088	0.335	152.635	68.808	84.001	0.445	2.065	15.917	13.647	16.807	14.667	148.1	62.3	-22.129	-4.633	-354351	0.903	0.783	2.75	0.56	0.12	2.65	0.224	64.5	696585	148.1	-0.131	-3171.65	19.41	0	-10079	-45.845	96.318	69.818	117.292	79.628
SC55	PI693376	Ames27189; SAM151	Y	Y	N	Unclassified	WiDiv RNA-seq	SRR1837974	PRJNA277023	1462.65	1451.15	33.985	86.597	83.271	1.88	176.678	102.113	75.895	0.564	2.193	16.99	14.85	16.367	16.333	172.9	108.3	5.758	0.69	42033.1	0.98	0.763	3.5	0.581	0.218	2.755	0.255	99	1.14512e+06	172.9	0.042	592.44	20.127	0	1809.61	11.56	-2.066	-7.831	8.051	-7.701
Tzi10	PI506248	SAM32	Y	Y	N	Tropical	WiDiv RNA-seq	SRR1837986	PRJNA277023	1649.99	1574.19	83.159	96.729	89.31	4.518	163.319	99.747	63.576	0.6	1.943	19.013	16.793	20.293	15	158.6	114.6	16.973	7.18	454270	1.223	1.12	3.5	1.088	0.103	3.682	0.234	106	1803440	158.6	0.02	3535.93	20.782	0	11995	41.671	68.684	54.345	55.071	48.301
TZI11	PI540745	SAM111	Y	Y	N	Tropical	WiDiv RNA-seq	SRR1837987	PRJNA277023	1468.67	1386.6	59.881	86.068	79.593	3.374	178.354	92.523	84.924	0.515	2.331	17.597	14.137	15.45	15.333	167	90.6	6.435	2.52	93673	0.847	0.817	4.667	0.543	0.03	2.613	0.236	95	1265796	167	0.015	994.55	20.272	0	3335.96	14.997	-8.866	-11.542	-12.217	-15.167
TZI16	PI540747	SAM306	Y	Y	N	Tropical	WiDiv RNA-seq	SRR1837988	PRJNA277023	1383.74	1397.24	4.142	82.836	80.096	0.269	193.379	102.671	87.978	0.533	2.488	17.63	14.52	18.287	17.667	188.1	120.4	26.3	-9.222	-201530	1.153	1.005	3	0.942	0.148	3.393	0.213	80.5	729121	188.1	0.377	-52.039	19.476	0.002	-2460.56	39.471	40.539	33.25	20.951	19.706
Tzi18	PI506253	SAM190	Y	Y	N	Tropical	WiDiv RNA-seq	SRR1837989	PRJNA277023	1435.37	1448.75	14.86	85.172	82.449	0.805	164.862	89.928	74.774	0.543	2.046	15.347	11.3	17.233	16.333	155.5	106	-24.669	9.028	-45265.3	1.275	1.133	5	1.14	0.143	3.787	0.275	105	1.06418e+06	155.5	-0.321	-1543.27	20.021	-0.001	-1452.51	-28.819	116.042	80.768	128.177	85.851
TZI25	PI506255	SAM168	Y	Y	N	Tropical	WiDiv RNA-seq	SRR1837990	PRJNA277023	1400.92	1390.6	21.706	83.302	79.839	1.085	174.561	88.467	81.09	0.517	2.248	24.89	21.82	25.17	19	169.5	94.8	0.736	0.812	10320.9	0.955	0.81	3.75	0.608	0.145	2.777	0.218	95	1.10139e+06	169.5	-0.009	186.28	20.071	0	599.46	2.211	20.011	12.381	28.953	16.475
TZI9	PI506247	SAM305	Y	Y	N	Tropical	WiDiv RNA-seq	SRR1837992	PRJNA277023	1372.69	1406.27	13.238	82.402	80.453	0.395	190.593	90.646	97.191	0.472	2.425	16.947	12.517	17.157	15.667	181.4	97.9	-6.062	-6.878	-324483	1.26	1.073	4.25	1.063	0.188	3.671	0.257	93.5	729835	181.4	0.059	-2202.08	19.477	0	-8277.63	-22.092	15.906	10.99	-2.609	5.592
779	PI601376	SAM31	N	Y	Y	Unclassified	HapMap3	Pre Called SNPs	hmp321	1188.1	1174.37	55.182	60.487	56.318	1.78	118.098	49.12	70.26	0.381	2.154	12.97	8.943	14.183	11.333	118.1	34.9	33.779	5.28	546430	0.73	0.653	2	0.389	0.078	2.174	0.245	54	1.83284e+06	118.1	0.169	5021.18	20.806	0	15584	69.359	-77.474	-62.584	-103.946	-80.718
787	PI601490		N	N	Y	Unclassified	HapMap3	Pre Called SNPs	hmp321	1786.25	1684.43	90.501	83.17	74.071	3.046	165.747	62.402	97.554	0.38	2.335	NA	NA	NA	NA	NA	NA	NA	NA	NA	NA	NA	NA	NA	NA	NA	NA	NA	NA	NA	NA	NA	NA	NA	NA	NA	NA	NA	NA	NA
4722	PI587130	SAM332; X4722	Y	Y	Y	PopCorn	HapMap3	Pre Called SNPs	hmp321	1356.51	1314.89	41.272	80.363	76.486	2.117	152.053	82.759	71.264	0.533	2.043	15.933	13.327	17.407	13.667	141.2	82.1	-17.757	-1.644	-242684	1.023	0.89	2	0.763	0.133	3.008	0.19	80.5	656803	141.2	-0.096	-2410.42	19.325	0	-7353.81	-36.723	27.639	2.906	61.557	3.939
11430	PI601558	SAM141	N	Y	Y	Iodent	HapMap3	Pre Called SNPs	hmp321	1513.21	1473.55	50.979	72.649	66.784	1.679	146.599	64.73	81.429	0.439	2.215	13.64	10.857	15.55	11.667	146.6	61.2	8.48	-0.486	33429.1	0.847	0.797	3.333	0.53	0.05	2.582	0.287	59.5	1.17147e+06	146.6	0.067	761.99	20.16	0	1800.88	14.096	0.27	-3.068	24.666	3.742
38-11	Ames26604	SAM154; X38_11; 3811	Y	Y	Y	Non Stiff Stalk	HapMap3	Pre Called SNPs	hmp321	1308.89	1316.55	21.424	80.687	76.968	1.243	175.879	96.814	79.116	0.541	2.394	20.807	14.283	20.387	13.667	170.2	110.1	6.607	0.437	14757.6	0.9	0.835	2.75	0.612	0.065	2.727	0.242	90.5	1.13557e+06	170.2	0.06	525.92	20.115	0	1479.87	12.357	35.792	29.472	45.06	45.082
4N506	PI601745	X4N506	N	N	Y	Stiff Stalk	HapMap3	Pre Called SNPs	hmp321	1535.8	1602.18	23.015	74.474	71.397	0.723	176.999	94.117	84.61	0.519	2.596	NA	NA	NA	NA	NA	NA	NA	NA	NA	NA	NA	NA	NA	NA	NA	NA	NA	NA	NA	NA	NA	NA	NA	NA	NA	NA	NA	NA	NA
A441-5	PI693351	Ames27064; SAM307; A4415	Y	Y	Y	Tropical	HapMap3	Pre Called SNPs	hmp321	1300.42	1277.03	45.062	79.627	75.764	1.949	128.759	62.326	66.112	0.478	1.791	21.693	17.093	23.08	13.333	130.2	55.7	-8.778	-1.934	-171508	1.175	1.06	2	0.982	0.115	3.514	0.305	59	725257	130.2	-0.034	-1488.26	19.468	0	-4949.31	-20.745	40.726	32.861	112.425	86.409
A554	PI587138	SAM9	Y	Y	Y	Non Stiff Stalk	HapMap3	Pre Called SNPs	hmp321	1027.34	1015.87	21.632	65.55	62.763	0.767	129.586	51.006	78.154	0.386	2.108	15.483	12.483	16.543	12.667	130.1	42.9	55.328	12.08	1.16409e+06	1.045	0.938	1.25	0.771	0.108	3.117	0.249	46	2.50248e+06	130.1	0.244	9330.99	21.255	0	29891	117.23	-73.923	-59.031	-100.195	-73.857
A654	PI587141	SAM318	Y	Y	Y	Non Stiff Stalk	HapMap3	Pre Called SNPs	hmp321	1010.58	1001.65	11.669	65.029	62.299	0.424	120.181	49.755	71.369	0.395	2.004	14.53	10.73	13.567	9	117.6	39.7	-4.359	-3.45	-181341	0.82	0.728	1.75	0.472	0.093	2.433	0.239	30	707978	117.6	0.014	-1323.48	19.433	0	-4969.56	-15.091	-54.461	-44.806	-59.335	-47.904
A661	PI607521	SAM236	Y	Y	Y	Non Stiff Stalk	HapMap3	Pre Called SNPs	hmp321	1058.86	1007.88	43.029	66.98	62.644	1.883	151.221	72.958	77.815	0.477	2.437	18.043	13.707	18.417	11.667	155.2	71.1	0.53	-4.914	-176329	0.768	0.71	1	0.437	0.058	2.322	0.292	60.5	908309	155.2	0.104	-984.06	19.793	0.001	-4132.35	-6.331	27.305	9.806	27.359	16.127
B10	PI693401	NSL65865; SAM333	Y	Y	Y	Stiff Stalk	HapMap3	Pre Called SNPs	hmp321	1360.29	1303.87	73.616	82.093	76.116	3.957	162.186	78.117	84.07	0.479	2.221	18.937	14.417	19.087	15	162.7	79.3	-20.616	-5.968	-384523	1.235	1.098	2.25	1.068	0.138	3.668	0.226	65	650977	162.7	-0.086	-3320.77	19.312	0	-11208	-48.162	31.547	19.957	25.194	18.231
B14A	PI550461	SAM357	Y	Y	Y	Stiff Stalk	HapMap3	Pre Called SNPs	hmp321	1289.67	1238.15	50.587	78.149	72.884	2.542	160.354	72.25	86.274	0.449	2.243	18.56	14.78	18.59	14.333	157	62	-25.95	-7.632	-455317	1.008	0.87	2.75	0.696	0.138	2.953	0.257	66	556750	157	-0.13	-3977.19	19.087	0	-13341	-58.366	14.66	17.973	41.782	32.817
B52	PI550454	SAM80	Y	Y	Y	Non Stiff Stalk	HapMap3	Pre Called SNPs	hmp321	1296.15	1316.33	30.884	79.244	77.657	0.976	164.831	78.485	85.206	0.472	2.255	16.127	12.053	16.56	14.333	159.2	70.8	3.456	3.843	168741	0.923	0.833	2.75	0.607	0.09	2.759	0.252	68.5	1.37978e+06	159.2	-0.026	1240.9	20.396	0	4655.37	12.842	51.514	44.536	58.663	43.935
B64	PI550440	SAM373	Y	Y	Y	Stiff Stalk	HapMap3	Pre Called SNPs	hmp321	1200.7	1202.57	23.327	71.545	68.805	1.169	139.356	75.648	64.29	0.54	2.063	17.82	13.907	19.813	15.333	154.7	96.4	-28.834	-10.078	-518977	1.038	0.975	3.5	0.803	0.063	3.162	0.24	77.5	500793	154.7	-0.134	-4499.51	18.934	0	-15311	-66.155	-6.912	3.39	28.895	19.513
B7	NSL65863		N	N	Y	Non Stiff Stalk	HapMap3	Pre Called SNPs	hmp321	1624.88	1606.7	78.859	77.516	71.98	2.197	164.088	70.7	93.005	0.422	2.358	NA	NA	NA	NA	NA	NA	NA	NA	NA	NA	NA	NA	NA	NA	NA	NA	NA	NA	NA	NA	NA	NA	NA	NA	NA	NA	NA	NA	NA
B8	NSL65864		N	N	Y	Unclassified	HapMap3	Pre Called SNPs	hmp321	1365.54	1395.01	19.914	64.359	62.907	0.39	148.856	80.356	70.029	0.53	2.442	NA	NA	NA	NA	NA	NA	NA	NA	NA	NA	NA	NA	NA	NA	NA	NA	NA	NA	NA	NA	NA	NA	NA	NA	NA	NA	NA	NA	NA
C49A	PI693354	Ames27067; SAM49	Y	Y	Y	Non Stiff Stalk	HapMap3	Pre Called SNPs	hmp321	987.861	971.896	36.973	64.606	60.961	1.588	124.847	52.388	72.433	0.403	2.1	14.42	10.127	15.717	10.333	122.3	40.9	9.356	7.681	410605	0.76	0.667	2.333	0.411	0.093	2.244	0.218	41.5	1.62493e+06	122.3	-0.04	2796.22	20.632	0	10107	28.21	-91.006	-72.814	-120.716	-88.96
CI_187-2	Ames26138	SAM263; CI1872	Y	Y	Y	Non Stiff Stalk	HapMap3	Pre Called SNPs	hmp321	1292.08	1267.72	44.44	79.391	75.436	1.884	137.905	72.373	65.627	0.529	1.943	17.053	13.677	18.223	14.333	143.3	69.6	-21.731	0.262	-257793	0.82	0.788	2.75	0.508	0.033	2.525	0.242	56	806742	143.3	-0.184	-2538.06	19.622	-0.001	-7027.23	-37.833	-0.945	-6.481	8.347	-10.265
CI_21E	PI693395	SAM57; CI21E	Y	Y	Y	Non Stiff Stalk	HapMap3	Pre Called SNPs	hmp321	1302.87	1291.24	36.054	79.966	75.67	1.718	168.627	79.895	87.61	0.468	2.286	22.64	18.577	23.877	16	169.5	80.8	28.767	3.207	370363	1.183	1.055	2.75	0.997	0.128	3.518	0.25	80.5	1.5585e+06	169.5	0.219	3616.34	20.572	0.001	11118	56.717	20.602	14.404	27.014	10.475
CI_28A	PI694069	SAM104; CI28A	Y	Y	Y	Unclassified	HapMap3	Pre Called SNPs	hmp321	1294.81	1295.88	31.525	78.919	75.901	1.646	150.002	80.178	71.286	0.525	2.059	16.523	13.63	17.167	12.667	146.6	68.8	-7.879	8.746	147468	1.058	0.98	2.5	0.819	0.078	3.202	0.224	92	1.2934e+06	146.6	-0.179	417.06	20.303	-0.001	3695.53	-1.308	68.455	40.057	79.585	47.471
CI31A	PI693338	Ames21512; SAM211	Y	Y	Y	Non Stiff Stalk	HapMap3	Pre Called SNPs	hmp321	1361.38	1358.37	24.674	83.476	78.872	1.249	133.632	75.584	60.697	0.549	1.78	16.513	13.76	17.78	12.333	124.4	64.1	2.285	-3.271	-124580	1.018	0.95	2.25	0.768	0.068	3.092	0.21	64.5	969854	124.4	0.112	-622.81	19.887	0.001	-2574.34	-0.253	-48.781	-36.896	-79.535	-55.478
CI_3A	PI693347	Ames26116; SAM221; CI3A	Y	Y	Y	Non Stiff Stalk	HapMap3	Pre Called SNPs	hmp321	1338.79	1295.02	54.663	82.662	76.244	2.682	178.295	90.117	86.369	0.507	2.394	14.8	12.38	15.303	17	174.8	98.9	-2.692	-3.412	-153716	1.02	0.923	3	0.766	0.098	3.054	0.256	88.5	935203	174.8	0.021	-945.04	19.835	0	-3779.71	-10.614	16.032	19.051	23.873	36.501
CI_64	Ames19314	SAM337; CI64	Y	Y	Y	Non Stiff Stalk	HapMap3	Pre Called SNPs	hmp321	1336.28	1365.6	0.677	80.768	79.161	-0.103	157.035	81.621	74.397	0.516	2.074	19.773	15.147	21.023	15	149.6	77.2	3.852	-9.345	-303499	1.215	1.05	2.75	1.004	0.165	3.563	0.284	77	640452	149.6	0.209	-1729.55	19.289	0.001	-7348.88	-6.593	21.16	5.759	43.912	9.487
CI90C	PI694097	Ames22440; SAM99	Y	Y	Y	Unclassified	HapMap3	Pre Called SNPs	hmp321	1315.46	1292.21	41.613	80.863	76.561	2.134	154.022	80.033	73.069	0.516	2.097	16.653	13.73	18.093	15	167.3	83.3	6.659	4.169	154258	1.055	0.89	3.5	0.749	0.165	3.062	0.255	66	1.30148e+06	167.3	-0.007	1328.67	20.312	0	4649.07	17.049	-16.328	-13.695	-27.445	-25.556
CI_91B	PI694098	CI91B	Y	N	Y	Non Stiff Stalk	HapMap3	Pre Called SNPs	hmp321	912.717	887.291	27.435	79.913	77.049	1.916	140.427	69.375	70.617	0.486	1.858	19.793	16.08	21.443	13.667	NA	NA	NA	NA	NA	NA	NA	NA	NA	NA	NA	NA	NA	NA	NA	NA	NA	NA	NA	NA	NA	NA	NA	NA	NA
CM37	Ames20190	SAM167	Y	Y	Y	Non Stiff Stalk	HapMap3	Pre Called SNPs	hmp321	968.026	954.279	17.143	61.822	59.313	0.731	112.678	38.561	67.888	0.356	1.889	16.157	13.187	16.45	10.667	110.9	30.2	-19.684	6.051	-55656.9	0.795	0.74	1.75	0.467	0.055	2.412	0.255	31	1.10436e+06	110.9	-0.21	-1342.67	20.075	-0.001	-1759.51	-25.474	-91.265	-73.888	-133.705	-98.767
CM7	Ames27070	SAM40	Y	Y	Y	Stiff Stalk	HapMap3	Pre Called SNPs	hmp321	934.569	946.757	-2.87	62.158	60.109	0.097	108.347	40.443	68.526	0.361	1.848	16.123	13.047	16.56	10.333	108.6	33.2	0.466	10.576	389190	0.85	0.765	2.5	0.514	0.085	2.539	0.22	28	1.71763e+06	108.6	-0.124	2157.28	20.712	-0.001	9432.14	17.207	-77.806	-61.07	-109.649	-78.37
CMV3	Ames27038	SAM56; Ames27104	Y	Y	Y	Non Stiff Stalk	HapMap3	Pre Called SNPs	hmp321	1071.42	1043.65	43.599	63.499	59.237	1.889	114.965	47.221	69.165	0.385	1.973	15.567	12.173	15.553	11.667	116.8	33.8	15.778	4.675	311823	0.698	0.625	1.75	0.346	0.073	2.079	0.218	37.5	1.57875e+06	116.8	0.046	2731.47	20.59	0	8888.62	35.638	-76.155	-64.633	-97.398	-74.564
CO106	PI693357	Ames27105; SAM28	Y	Y	Y	Non Stiff Stalk	HapMap3	Pre Called SNPs	hmp321	966.845	962.133	44.179	63.849	60.568	2.208	121.297	49.789	70.57	0.4	2.056	18.823	14.58	19.257	12.667	125.1	40.9	18.585	9.111	564204	0.825	0.725	1.25	0.471	0.1	2.437	0.18	40	1.865e+06	125.1	0.015	4125.22	20.831	0	14491	48.185	-98.803	-81.131	-131.038	-100.402
CO125	PI693358	Ames27106; SAM135	Y	Y	Y	Non Stiff Stalk	HapMap3	Pre Called SNPs	hmp321	1004.82	999.646	26.899	65.644	62.344	1.288	126.812	43.597	83.454	0.345	2.093	15.617	12.21	16.49	10.667	132	40.3	2.162	2.921	97870.8	0.76	0.698	1.5	0.432	0.063	2.291	0.213	37	1.18957e+06	132	-0.023	698.86	20.182	0	2658.45	7.393	-87.001	-69.038	-117.379	-83.609
CO255	Ames27050	SAM2	Y	Y	Y	Sweet Corn	HapMap3	Pre Called SNPs	hmp321	962.189	941.15	27.693	62.849	59.387	1.198	144.477	59.35	82.381	0.406	2.486	16.527	12.587	17.503	10.667	142.8	50.4	43.514	27.712	2.14347e+06	0.825	0.7	1.5	0.455	0.125	2.401	0.249	44.5	3.66727e+06	142.8	-0.029	12270	21.806	-0.001	43787	115.79	-75.799	-67.59	-110.354	-88.665
CR1HT	PI601080	SAM48	N	Y	Y	Non Stiff Stalk	HapMap3	Pre Called SNPs	hmp321	1303.98	1336.62	35.825	66.16	62.076	1.133	129.552	52.31	79.753	0.365	2.16	13.633	11.253	14.053	12.333	129.6	38.3	12.53	8.296	410650	1.01	0.697	3.333	0.559	0.313	2.706	0.22	43.5	1641299	129.6	-0.014	2975.4	20.646	0	10677	34.179	-66.609	-50.692	-77.094	-54.327
DE1	PI606329	SAM347	Y	Y	Y	Iodent	HapMap3	Pre Called SNPs	hmp321	1274.79	1273.67	31.404	78.343	75.228	1.312	148.835	79.088	71.49	0.524	2.069	16.987	13.2	17.923	11.667	145.5	85.3	-32.374	-7.945	-434191	1.053	0.96	4.5	0.802	0.093	3.164	0.24	81	604692	145.5	-0.196	-4274.29	19.206	0	-13980	-70.216	-11.951	-2.164	22.821	27.6
E2558W	PI693361	Ames27110; SAM334	Y	Y	Y	Non Stiff Stalk	HapMap3	Pre Called SNPs	hmp321	1415.66	1347.38	74.703	84.848	78.196	3.451	163.98	74.945	88.071	0.463	2.164	18.477	15.307	19.877	15.667	164.4	74	-24.729	-4.741	-387327	1.103	0.973	2	0.847	0.13	3.263	0.177	71	644511	164.4	-0.156	-3475.35	19.298	0	-11192	-51.826	24.871	24.864	22.058	27.509
EP1	PI693362	Ames27111; SAM45	Y	Y	Y	Sweet Corn	HapMap3	Pre Called SNPs	hmp321	984.674	966.244	44.984	65.346	60.986	2.084	118.575	51.179	68.758	0.411	2.008	12.19	9.323	13.127	12.333	122.2	41.6	16.508	8.066	457869	0.61	0.588	1.25	0.286	0.023	1.881	0.21	36	1.66257e+06	122.2	0.026	3366.43	20.665	0	11765	40.866	-86.806	-70.459	-128.982	-96.612
F2	PI257506		Y	N	Y	Sweet Corn	HapMap3	Pre Called SNPs	hmp321	1138.21	1119.54	18.954	55.823	53.715	0.494	138.332	57.239	79.879	0.404	2.594	NA	NA	NA	NA	NA	NA	NA	NA	NA	NA	NA	NA	NA	NA	NA	NA	NA	NA	NA	NA	NA	NA	NA	NA	NA	NA	NA	NA	NA
F42	PI601026	SAM3	N	Y	Y	Stiff Stalk	HapMap3	Pre Called SNPs	hmp321	1372.1	1360.7	61.769	70.838	63.688	2.342	142.991	57.829	84.773	0.394	2.264	16.36	11.417	16.727	12.333	143	50.6	62.707	16.65	1.62459e+06	0.995	0.855	3	0.677	0.14	2.911	0.262	48.5	3.16427e+06	143	0.206	11980	21.593	0	39161	139.07	-30.293	-15.212	-40.959	-19.598
F7	PI257507	SAM5	Y	Y	Y	Sweet Corn	HapMap3	Pre Called SNPs	hmp321	951.304	928.789	22.187	62.088	58.999	1.021	101.494	47.035	55.629	0.446	1.74	11.317	7.65	11.55	9.333	NA	NA	63.867	15.835	1.5104e+06	0.563	0.495	1.25	0.222	0.068	1.663	0.204	41	2.91435e+06	NA	0.259	11426	21.475	0	37156	138.18	-84.126	-71.469	-112.12	-89.124
H49	Ames15929	SAM85	Y	Y	Y	Non Stiff Stalk	HapMap3	Pre Called SNPs	hmp321	1334.62	1302.68	36.042	74.675	70.587	1.424	151.294	76.324	75.617	0.506	2.207	20.283	17.027	21.04	15	151.9	80	4.59	5.531	207677	0.928	0.82	2	0.611	0.108	2.748	0.188	74.5	1.36501e+06	151.9	-0.044	1446.07	20.38	0	5425.77	15.159	-4.555	-9.351	-2.795	-11.905
I205	NSL65871	SAM216	Y	Y	Y	Unclassified	HapMap3	Pre Called SNPs	hmp321	1214.59	1191.52	38.327	74.009	71.155	1.516	131.444	58.221	73.888	0.439	1.917	16.083	12.643	17.593	11	131.1	56.8	-8.522	-1.016	-158373	1.068	0.848	2.75	0.718	0.22	3.019	0.236	63	950130	131.1	-0.064	-1244.69	19.858	0	-4005.55	-17.458	-34.093	-27.379	-8.237	-3.338
Il14H	PI690323	Ames27118; SAM301	Y	Y	Y	Sweet Corn	HapMap3	Pre Called SNPs	hmp321	1132.21	1101.88	40.247	70.968	67.396	1.703	157.91	62.301	95.02	0.393	2.41	23.12	18.2	23.3	12	156.4	60.7	-15.305	0.365	-165398	0.8	0.71	2	0.469	0.09	2.374	0.192	40	735993	156.4	-0.098	-1813.39	19.489	0	-4947.64	-28.067	-48.004	-45.349	-84.466	-71.389
K148	PI693369	Ames27122; SAM355	Y	Y	Y	Non Stiff Stalk	HapMap3	Pre Called SNPs	hmp321	1261.13	1228.11	45.335	77.651	73.111	2.478	152.82	56.376	94.472	0.37	2.196	14.947	13.36	15.137	15.667	152.9	51	-30.396	-5.977	-447443	1.088	0.933	2.75	0.797	0.155	3.179	0.227	60	569222	152.9	-0.198	-4135.82	19.119	0	-13237	-62.965	NA	NA	NA	NA
K4	NSL30038	SAM181	Y	Y	Y	Non Stiff Stalk	HapMap3	Pre Called SNPs	hmp321	1385.6	1357.3	37.473	84.323	78.812	2.029	164.048	89.826	74.439	0.544	2.14	19.24	15.53	19.433	14	160.2	90.7	14.308	-3.342	-29075.1	0.883	0.78	2.75	0.552	0.103	2.614	0.258	94	1083439	160.2	0.196	650.61	20.047	0.001	867.87	21.065	29.296	21.426	35.172	26.684
K64	Ames27121	SAM361	Y	Y	Y	Non Stiff Stalk	HapMap3	Pre Called SNPs	hmp321	1344.9	1350.5	29.977	81.435	78.317	1.354	164.103	81.711	79.431	0.494	2.173	16.843	13.76	17.597	16	159	69.1	-33.969	-5.877	-480897	0.963	0.89	2.25	0.695	0.073	2.912	0.272	75.5	546083	159	-0.248	-4470.25	19.059	-0.001	-14140	-68.348	20.659	10.819	37.213	26.701
Ki11	PI690325	Ames27124; SAM123	Y	Y	Y	Tropical	HapMap3	Pre Called SNPs	hmp321	1499.9	1463.91	52.707	89.661	83.985	2.595	152.316	89.223	65.389	0.572	1.908	17.707	13.21	18.583	16.667	152	98.8	0.608	3.653	81964.4	1.27	1.19	4.25	1.193	0.08	3.865	0.274	88.5	1.2155e+06	152	-0.056	602.21	20.213	0	2496.69	5.853	92.222	68.775	92.317	64.043
Ki21	Ames27125	SAM358	Y	Y	Y	Tropical	HapMap3	Pre Called SNPs	hmp321	1452.13	1417.33	30.331	84.134	81.042	1.336	151.027	94.033	59.707	0.605	1.997	NA	NA	NA	NA	NA	NA	NA	NA	NA	1.06	1.005	4	0.838	0.055	3.244	0.318	100.5	554739	140.3	-0.021	-3020.51	19.081	0	-10612	-40.525	-7.999	-6.59	-30.174	-19.259
Ki3	PI690324	Ames27123; SAM172	Y	Y	Y	Tropical	HapMap3	Pre Called SNPs	hmp321	1440.72	1415.2	40.163	85.953	81.388	2.033	136.789	69.191	69.017	0.501	1.79	17.15	12.913	17.323	15.667	128.5	63.5	13.915	-2.332	-16140	0.9	0.87	5.5	0.615	0.03	2.781	0.217	70	1.09882e+06	128.5	0.174	743.18	20.068	0.001	1418.38	22.258	0.713	4.522	-1.41	9.123
Ki43	PI693370	Ames27126; SAM341	Y	Y	Y	Tropical	HapMap3	Pre Called SNPs	hmp321	1403.5	1407.47	29.25	84.919	81.509	1.367	129.593	65.678	67.103	0.504	1.679	16.18	13.967	17.517	11	128.7	69.8	-1.177	-9.792	-370595	1.2	1.1	4	1.037	0.1	3.615	0.26	66	637954	128.7	0.16	-2320.86	19.283	0.001	-9253.32	-16.889	15.252	7.469	26.004	12.009
Ky21	PI690326	Ames27130; SAM162	Y	Y	Y	Non Stiff Stalk	HapMap3	Pre Called SNPs	hmp321	1350.43	1344.87	36.927	81.293	77.673	2.084	158.83	94.739	66.902	0.579	2.129	18.793	15.477	19.343	15.667	152.9	96	3.931	0.131	-8645.09	1.075	0.928	3.25	0.788	0.148	3.151	0.242	94.5	1.11617e+06	152.9	0.028	273.96	20.09	0	549.24	6.49	71.514	62.632	83.611	64.438
Ky226	PI693371	Ames27131; SAM165	Y	Y	Y	Unclassified	HapMap3	Pre Called SNPs	hmp321	1353.05	1334.48	26.92	81.731	77.381	1.571	158.937	87.256	73.787	0.546	2.137	16.19	11.753	17.52	14.667	156.4	93.1	-0.333	0.413	-48581.7	0.883	0.805	2	0.564	0.078	2.652	0.241	79	1.11411e+06	156.4	0	-215.68	20.087	0	-579.16	-0.043	47.937	37.308	39.304	35.326
Ky228	PI587136	SAM195	Y	Y	Y	Unclassified	HapMap3	Pre Called SNPs	hmp321	1409.06	1333.77	52.872	84.815	77.88	3.127	161.779	74.086	86.825	0.459	2.145	16.357	14.033	17.423	14	160	66.7	-7.666	-0.901	-84365.1	0.918	0.813	3.5	0.605	0.105	2.723	0.214	59	1.04282e+06	160	-0.069	-844.77	19.992	0	-2746.28	-15.931	51.376	49.228	60.478	62.708
L317	NSL65873	SAM276	Y	Y	Y	Non Stiff Stalk	HapMap3	Pre Called SNPs	hmp321	1279.85	1265.4	59.165	79.616	74.011	3.266	182.655	99.919	79.985	0.557	2.503	16.32	13.67	17.833	14	176.9	102	1.957	-8.191	-279671	1.115	0.943	1.75	0.833	0.173	3.239	0.249	116.5	779341	176.9	0.167	-1544.33	19.572	0.001	-6570.67	-8.426	23.35	24.488	46.687	46.627
LH150	PI601230	SAM219	N	Y	Y	Unclassified	HapMap3	Pre Called SNPs	hmp321	1729.17	1740.02	37.865	78.102	75.552	1.155	174.916	82.976	88.604	0.486	2.436	16.64	12.987	18.067	15.333	174.9	88.3	-15.834	1.297	-152714	1.035	0.903	2.5	0.747	0.133	3.047	0.238	86.5	938344	174.9	-0.155	-1624.47	19.84	-0.001	-4340.86	-26.878	107.528	95.864	116.901	115.235
LH160	PI539920		N	N	Y	Unclassified	HapMap3	Pre Called SNPs	hmp321	1276.21	1293.11	58.642	64.263	60.228	1.96	139.115	57.393	81.016	0.4	2.368	NA	NA	NA	NA	NA	NA	NA	NA	NA	NA	NA	NA	NA	NA	NA	NA	NA	NA	NA	NA	NA	NA	NA	NA	NA	NA	NA	NA	NA
LH162	PI539921		N	N	Y	Unclassified	HapMap3	Pre Called SNPs	hmp321	1280.08	1282.71	21.094	62.863	59.28	0.804	122.173	50.636	71.46	0.408	2.139	NA	NA	NA	NA	NA	NA	NA	NA	NA	NA	NA	NA	NA	NA	NA	NA	NA	NA	NA	NA	NA	NA	NA	NA	NA	NA	NA	NA	NA
LH196	PI538009		N	N	Y	Stiff Stalk	HapMap3	Pre Called SNPs	hmp321	1465.29	1461.07	18.982	71.053	66.371	0.479	155.154	55.671	99.341	0.346	2.415	NA	NA	NA	NA	NA	NA	NA	NA	NA	NA	NA	NA	NA	NA	NA	NA	NA	NA	NA	NA	NA	NA	NA	NA	NA	NA	NA	NA	NA
LH220Ht	PI538011		N	N	Y	Stiff Stalk	HapMap3	Pre Called SNPs	hmp321	1464.07	1441.66	44.623	69.571	65.529	1.548	135.798	61.526	74.573	0.447	2.156	NA	NA	NA	NA	NA	NA	NA	NA	NA	NA	NA	NA	NA	NA	NA	NA	NA	NA	NA	NA	NA	NA	NA	NA	NA	NA	NA	NA	NA
LH39	PI600944	SAM102	N	Y	Y	Non Stiff Stalk	HapMap3	Pre Called SNPs	hmp321	1501.17	1471.13	31.577	70.937	66.877	0.596	145.749	68.03	78.236	0.462	2.25	15.33	12.14	16.373	13.333	145.7	65.7	10.799	1.021	122109	0.928	0.82	3.75	0.598	0.108	2.748	0.257	71	1.29783e+06	145.7	0.047	1439.1	20.308	0	4208.56	22.156	-22.544	-15.381	-33.42	-19.831
LH51	PI600955	SAM153	N	Y	Y	Non Stiff Stalk	HapMap3	Pre Called SNPs	hmp321	1606.37	1587.13	39.396	74.443	70.42	1.166	140.145	69.439	72.451	0.491	2.072	13.633	10.367	13.697	13	140.1	66.1	0.006	1.846	15205.2	0.923	0.743	3.75	0.538	0.18	2.623	0.239	79.5	1.1361e+06	140.1	-0.032	186.89	20.116	0	808.45	1.902	6.421	8.53	20.178	13.185
LH52	PI601360	SAM249	N	Y	Y	Non Stiff Stalk	HapMap3	Pre Called SNPs	hmp321	1303.74	1367.46	38.183	65.457	63.047	1.259	140.636	60.931	79.53	0.425	2.332	11.85	9.417	13.053	12.667	140.6	61	-18.409	-0.032	-217437	0.84	0.728	3.25	0.484	0.113	2.466	0.238	61	859418	140.6	-0.175	-2099.57	19.713	-0.001	-6074.9	-33.046	-55.092	-40.012	-78.241	-48.207
LH93	PI601171	SAM237	N	Y	Y	Unclassified	HapMap3	Pre Called SNPs	hmp321	1566.77	1576.51	50.094	74.066	70.293	1.452	148.625	83.451	69.531	0.544	2.224	13.193	8.003	14.88	12	148.6	78.6	3.107	-5.016	-180703	0.888	0.733	1.75	0.512	0.155	2.552	0.292	82	900681	148.6	0.12	-853.77	19.781	0.001	-3845.08	-1.828	-8.157	-3.578	11.97	17.347
M162W	PI690328	Ames27134; SAM258	Y	Y	Y	Non Stiff Stalk	HapMap3	Pre Called SNPs	hmp321	1431.96	1470.82	3.94	85.826	83.587	-0.281	150.723	83.923	67.852	0.555	1.896	20.247	15.61	21.343	16.333	145.5	70.8	-1.095	-2.039	-111611	1.293	1.158	3.25	1.182	0.135	3.852	0.255	91.5	830511	145.5	0.017	-687.36	19.664	0	-2762.66	-6.324	-0.252	10.74	7.213	21.425
M37W	PI690327	Ames27133; SAM201	Y	Y	Y	Tropical	HapMap3	Pre Called SNPs	hmp321	1359.69	1324.33	35.969	82.302	77.334	2.065	157.536	71.893	86.9	0.456	2.081	25.347	20.977	24.943	14.667	150.6	69.6	-8.56	1.517	-95882.3	1.38	1.29	3	1.398	0.09	4.195	0.239	72	1.00398e+06	150.6	-0.081	-958.93	19.937	0	-2201.55	-12.689	10.151	5.801	3.848	-2.786
Mo18W	PI550441	SAM13	Y	Y	Y	Tropical	HapMap3	Pre Called SNPs	hmp321	1540.3	1469.2	71.025	92.366	84.263	3.953	160.369	84.704	73.801	0.539	1.969	18.02	15.727	18.793	17	156.4	78.2	13.467	13.152	744180	1.28	1.16	3.667	1.176	0.12	3.835	0.254	87.5	2.20312e+06	156.4	-0.064	4604.96	21.071	-0.001	17289	44.641	75.863	57.343	104.629	71.433
Mo24W	PI587144	SAM208	Y	Y	Y	Unclassified	HapMap3	Pre Called SNPs	hmp321	1355.79	1262.61	47.953	79.999	74.059	2.84	184.554	102.647	82.229	0.555	2.585	17.43	14.083	17.767	15	181.1	110.8	19.613	-7.431	-116161	1.115	1.025	1.75	0.911	0.09	3.363	0.238	92.5	981514	181.1	0.299	399.72	19.905	0.001	-719.79	26.701	9.294	-0.661	38.175	3.621
Mp339	PI543916	SAM363	Y	Y	Y	Unclassified	HapMap3	Pre Called SNPs	hmp321	1421.97	1394.72	36.378	85.762	80.549	1.734	153.935	86.625	68.643	0.555	2.017	19.687	15.913	22.023	15.667	146.9	98.3	-27.106	-8.412	-484503	0.953	0.883	3.25	0.692	0.07	2.885	0.289	79.5	541793	146.9	-0.134	-4188.95	19.047	0	-13954	-59.908	20.318	18.248	19.352	21.963
Mt42	PI693337	Ames20140; SAM136	Y	Y	Y	Non Stiff Stalk	HapMap3	Pre Called SNPs	hmp321	992.527	968.951	33.583	64.088	60.786	1.622	125.985	53.327	72.96	0.406	2.087	14.963	10.82	15.157	11.333	131.7	48.2	-3.611	4.337	92364.4	0.75	0.61	1.5	0.361	0.14	2.142	0.218	43	1188944	131.7	-0.065	361.36	20.181	0	2475.07	0.755	-75.429	-59.769	-77.245	-52.647
NC222	PI690368	Ames12729; SAM350	Y	Y	Y	Non Stiff Stalk	HapMap3	Pre Called SNPs	hmp321	1379.15	1361.57	37.382	83.615	79.39	2.03	161.388	79.11	79.898	0.491	2.109	12.863	10.497	13.393	13	150	72.1	-36.876	-2.684	-444088	1.053	0.998	2.5	0.828	0.055	3.221	0.264	64	589860	150	-0.315	-4382.02	19.17	-0.001	-12858	-67.292	-36.719	-27.919	-66.302	-47.104
NC232	PI690371	Ames12732; SAM234	Y	Y	Y	Non Stiff Stalk	HapMap3	Pre Called SNPs	hmp321	1291.84	1291.49	29.965	78.751	75.806	1.455	138.985	69.409	70.694	0.497	1.943	17.687	14.723	18.873	15.667	138.5	67.5	-14.559	0.32	-175763	1.218	1.17	3.25	1.126	0.048	3.751	0.256	71.5	908981	138.5	-0.128	-1717.98	19.794	0	-4701.82	-25.039	37.238	32.302	63.982	44.296
NC236	PI690373	Ames12734; SAM335	Y	Y	Y	Non Stiff Stalk	HapMap3	Pre Called SNPs	hmp321	1419.64	1392.43	25.99	84.79	80.709	0.972	137.738	72.816	65.825	0.531	1.793	15.66	11	17.063	14.333	130.8	66.8	-30.642	-3.506	-399192	0.93	0.808	3	0.605	0.123	2.733	0.239	62	643256	130.8	-0.246	-3812.76	19.295	-0.001	-11619	-58.667	-12.746	-19.517	-29.045	-34.459
NC258	PI531084	SAM365	Y	Y	Y	PopCorn	HapMap3	Pre Called SNPs	hmp321	1324.97	1335.62	20.806	80.737	78.243	0.629	159.873	74.395	86.882	0.47	2.12	19.287	14.59	20.2	13.667	163.7	71.4	-12.114	-12.261	-474531	1.058	0.963	3.5	0.807	0.095	3.175	0.212	70.5	532687	163.7	0.097	-3498.23	19.023	0.001	-13079	-40.251	-2.136	3.96	-8.891	0.72
NC260	PI690381	Ames27140; SAM152	Y	Y	Y	Non Stiff Stalk	HapMap3	Pre Called SNPs	hmp321	1236.62	1191.35	63.61	76.276	71.908	2.783	163.486	62.882	98.051	0.391	2.367	15.037	13.267	15.75	14.667	158.8	60.7	-13.239	5.847	41014.1	0.958	0.895	3.5	0.678	0.063	2.911	0.264	53	1.14372e+06	158.8	-0.173	-451.44	20.125	-0.001	498.28	-15.016	-32.432	-20.569	-42.921	-19.579
NC264	PI520774	SAM353	Y	Y	Y	Non Stiff Stalk	HapMap3	Pre Called SNPs	hmp321	1293.45	1295.06	26.402	78.044	75.185	1.393	149.165	75.579	73.486	0.501	2.051	14.72	11.583	15.367	13	145.3	72	-25.377	-8.271	-459775	1.02	0.915	2.25	0.736	0.105	3.042	0.234	68.5	571203	145.3	-0.112	-3985.18	19.124	0	-13325	-56.966	-1.123	7.913	32.095	23.692
NC298	PI690395		Y	N	Y	Tropical	HapMap3	Pre Called SNPs	hmp321	1355.97	1370.09	25.343	82.266	79.783	1.014	155.091	79.241	76.362	0.513	2.055	15.385	12.335	17.515	14	147.4	87.8	NA	NA	NA	NA	NA	NA	NA	NA	NA	NA	NA	NA	NA	NA	NA	NA	NA	NA	NA	NA	NA	NA	NA
NC302	PI690397	Ames27147; SAM308	Y	Y	Y	Tropical	HapMap3	Pre Called SNPs	hmp321	1273.03	1285.5	22.229	78.125	75.491	0.991	137.243	67.225	70.293	0.491	1.927	15.86	13.02	16.995	13	129.9	64.7	-18.907	-5.008	-332393	0.913	0.78	4.25	0.572	0.133	2.663	0.287	50.5	722700	129.9	-0.114	-2823.38	19.463	0	-9441.28	-41.556	-26.896	-22.769	-20.057	-19.306
NC304	PI690398	Ames27148; SAM256	Y	Y	Y	Tropical	HapMap3	Pre Called SNPs	hmp321	1438.95	1375.47	57.617	82.164	78.458	2.486	111.707	40.823	66.264	0.364	1.5	15.985	14.525	16.295	13.5	NA	NA	-5.425	-4.783	-246208	0.988	0.953	3.25	0.742	0.035	3.048	0.239	32	840124	NA	0.043	-1682.81	19.68	0	-6064.78	-16.605	-19.253	-17.544	-25.992	-17.974
NC306	PI690399	Ames27149; SAM17	Y	Y	Y	Stiff Stalk	HapMap3	Pre Called SNPs	hmp321	1299.98	1290.69	13.499	79.535	75.731	0.688	157.29	69.617	86.33	0.445	2.165	17.203	14.33	18.027	14.333	157.6	69.2	45.936	7.175	782430	0.87	0.723	4	0.505	0.148	2.513	0.265	72	2106921	157.6	0.261	6806.2	21.007	0	21420	94.799	15.806	15.736	-4.972	0.764
NC314	PI690403	Ames27153; SAM380	Y	Y	Y	Stiff Stalk	HapMap3	Pre Called SNPs	hmp321	1270.76	1245.19	29.065	76.836	72.97	1.747	143.621	61.648	80.565	0.427	2.038	NA	NA	NA	NA	NA	NA	NA	NA	NA	1.02	0.9	3.75	0.722	0.12	3.019	0.228	59	462277	133.4	0.088	-2785.91	18.818	0.001	-10444	-30.237	-45.041	-38.068	-85.448	-63.342
NC318	PI690405	Ames27155; SAM339	Y	Y	Y	Tropical	HapMap3	Pre Called SNPs	hmp321	1326.12	1335.64	22.056	81.831	78.093	1.159	164.794	85.678	80.279	0.507	2.191	15.227	12.48	16.64	14.667	160	89.7	-29.235	-1.679	-341544	0.953	0.878	2.5	0.663	0.075	2.876	0.249	81.5	639240	160	-0.239	-3442.1	19.286	-0.001	-10105	-54.126	75.435	64.508	116.719	93.592
NC324	PI690408	Ames27158; SAM7	Y	Y	Y	Stiff Stalk	HapMap3	Pre Called SNPs	hmp321	1312.08	1259.41	55.962	80.112	74.298	2.583	152.756	60.735	88.922	0.399	2.129	16.647	15.693	18.583	15.333	146.4	54.6	43.279	16.304	1.28945e+06	1.143	1.033	4	0.929	0.11	3.422	0.213	57	2.65158e+06	146.4	0.093	9023.42	21.338	-0.001	30216	99.764	-40.565	-30.185	-74.576	-55.679
NC338	PI690415	Ames27165; SAM267	Y	Y	Y	Tropical	HapMap3	Pre Called SNPs	hmp321	1311.03	1403.9	8.363	80.115	80.442	-0.053	160.858	90.083	68.188	0.561	2.107	11.25	8.78	15.507	14.333	159.9	88.7	-16.602	-3.788	-265130	0.915	0.82	4.25	0.598	0.095	2.729	0.235	104.5	802696	159.9	-0.104	-2362.37	19.614	0	-7704.65	-35.487	21.208	10.762	34.423	23.424
NC340	PI690416	Ames27166; SAM171	Y	Y	Y	Tropical	HapMap3	Pre Called SNPs	hmp321	1446.26	1388.76	27.255	83.555	79.064	1.54	167.128	82.067	82.102	0.494	2.203	13.997	12.083	15.347	18	165.5	70.5	9.311	-0.517	28994.1	0.91	0.873	4	0.624	0.037	2.802	0.228	72.5	1.09883e+06	165.5	0.073	778.13	20.068	0	1824.69	15.782	-29.69	-30.338	-36.329	-44.276
NC344	PI690418	Ames27168; SAM287	Y	Y	Y	PopCorn	HapMap3	Pre Called SNPs	hmp321	1287.27	1323.95	21.544	79.043	76.996	0.839	163.884	72.946	89.945	0.441	2.217	17.58	14.287	19.817	15.667	155.1	66	-10.263	-5.877	-301032	1.01	0.925	2	0.746	0.085	3.041	0.22	72.5	759998	155.1	-0.007	-2202.99	19.536	0	-7918.6	-27.25	-15.915	-18.717	-40.066	-29.286
NC348	PI690420	Ames27170; SAM352	Y	Y	Y	Tropical	HapMap3	Pre Called SNPs	hmp321	1363.48	1347.39	38.947	82.939	78.536	1.585	158.596	77.654	79.686	0.49	2.078	15.277	12.81	16.367	16	155.6	70.5	-23.15	-8.646	-457046	0.87	0.82	3	0.573	0.05	2.656	0.23	78	574449	155.6	-0.091	-3828.48	19.132	0	-13094	-53.998	4.091	8.309	-2.594	1.667
NC350	PI690329		Y	N	Y	Tropical	HapMap3	Pre Called SNPs	hmp321	1381.34	1381.97	13.682	82.969	79.823	0.498	136.298	64.489	72.695	0.469	1.804	15.63	13.2	15.92	14	135.2	63.4	NA	NA	NA	NA	NA	NA	NA	NA	NA	NA	NA	NA	NA	NA	NA	NA	NA	NA	NA	NA	NA	NA	NA
NC356	PI690423	Ames27174; SAM231	Y	Y	Y	Tropical	HapMap3	Pre Called SNPs	hmp321	1311.95	1297.75	19.091	78.58	76.087	0.84	154.134	77.446	74.723	0.51	2.127	15.343	12.377	17.293	13.667	150.2	89.2	3.044	-5.29	-172712	0.928	0.823	2.25	0.601	0.105	2.752	0.254	79.5	912610	150.2	0.115	-770.64	19.8	0.001	-3715.63	-2.557	4.558	9.526	54.199	37.913
NC358	PI690330	Ames27175; SAM328	Y	Y	Y	Tropical	HapMap3	Pre Called SNPs	hmp321	1334.37	1295.69	19.108	78.42	75.208	0.786	152.857	69.015	85.13	0.438	2.094	15.937	12.867	16.823	14.333	149.6	70.8	-20.35	-4.613	-361509	0.965	0.84	3.5	0.639	0.125	2.839	0.3	73.5	674236	149.6	-0.103	-3128.03	19.363	0	-10059	-43.082	12.563	11.647	4.311	12.135
NC362	PI690425	Ames27177; SAM223	Y	Y	Y	PopCorn	HapMap3	Pre Called SNPs	hmp321	1295.37	1283.66	24.736	78.004	75.138	1.354	162.283	67.278	93.75	0.412	2.24	19.807	16.54	21.733	14.667	164.5	66	-15.318	0.93	-156250	0.965	0.92	4.25	0.699	0.045	2.961	0.265	70	932188	164.5	-0.142	-1671.89	19.83	-0.001	-4394.51	-25.758	-29.153	-21.439	-54.27	-41.278
NC364	PI690426	Ames27178; SAM182	Y	Y	Y	PopCorn	HapMap3	Pre Called SNPs	hmp321	1205.25	1209.14	27.885	75.328	72.459	1.233	153.639	66.919	87.116	0.433	2.165	17.357	14.71	17.963	14.667	143.5	55.9	-16.301	6.069	-3605.78	0.755	0.67	1	0.41	0.085	2.24	0.223	45.5	1.0822e+06	143.5	-0.193	-859.17	20.046	-0.001	-531.86	-19.926	-58.509	-47.503	-77.962	-55.99
ND246	PI550490	SAM1	Y	Y	Y	Unclassified	HapMap3	Pre Called SNPs	hmp321	1018.62	966.083	40.97	64.951	60.658	2.086	130.893	58.882	71.138	0.443	2.208	13.75	8.94	14.657	11.333	133.9	45.8	51.048	14.189	1.68078e+06	0.835	0.7	1	0.459	0.135	2.416	0.265	47.5	4.03679e+06	133.9	0.091	11780	21.945	0	38835	123.61	-47.729	-35.014	-41.792	-37.666
Oh43E	PI693374	Ames27183; SAM146	Y	Y	Y	Non Stiff Stalk	HapMap3	Pre Called SNPs	hmp321	1140.27	1125.67	40.516	73.062	69.243	1.893	126.519	47.85	77.77	0.382	1.898	16.507	14.723	17.613	10.333	125.5	45.4	-1.505	2.747	27281	0.795	0.758	2.75	0.475	0.038	2.439	0.276	41.5	1.16116e+06	125.5	-0.053	175.19	20.147	0	1061.83	0.774	63.005	41.354	69.058	41.485
Oh603	PI573098	SAM47	Y	Y	Y	Unclassified	HapMap3	Pre Called SNPs	hmp321	1279	1280.29	26.415	79.673	75.883	2.009	143.458	69.577	76.039	0.473	2.023	19.987	17.427	21.39	13.667	161.2	82.6	25.545	6.094	440043	0.845	0.775	3.75	0.53	0.07	2.546	0.202	67	1641366	161.2	0.155	3759.86	20.646	0	12439	54.996	5.136	-1.22	-2.257	-11.328
Oh7B	Ames19323	NSL22629; SAM94	Y	Y	Y	Non Stiff Stalk	HapMap3	Pre Called SNPs	hmp321	1483.35	1458.69	48.043	83.234	76.994	2.388	176.223	91.337	84.925	0.508	2.37	18.443	12.867	18.693	13	172	87.4	-4.328	5.049	104382	1.045	0.98	2.25	0.805	0.065	3.182	0.205	75	1.32499e+06	172	-0.102	438.59	20.338	-0.001	2574.09	-0.779	13.28	2.328	30.673	14.511
P39	NSL8585		Y	N	Y	Sweet Corn	HapMap3	Pre Called SNPs	hmp321	1196.3	1178.59	57.728	69.068	65.002	2.156	124.22	43.283	81.359	0.342	2.005	10.963	7.887	12.487	10.333	NA	NA	NA	NA	NA	NA	NA	NA	NA	NA	NA	NA	NA	NA	NA	NA	NA	NA	NA	NA	NA	NA	NA	NA	NA
PHG83	PI601229	SAM55	N	Y	Y	Iodent	HapMap3	Pre Called SNPs	hmp321	1473.28	1498.84	23.849	71.209	67.401	0.785	136.143	65.127	73.396	0.472	2.094	15.643	11.92	18.143	13	136.1	66.7	27.51	3.982	390953	0.825	0.69	4	0.463	0.135	2.384	0.265	52	1.58298e+06	136.1	0.183	3702.29	20.594	0	11490	55.076	-29.915	-24.509	-15.847	-16.761
PHG84	PI601320	SAM144	N	Y	Y	Iodent	HapMap3	Pre Called SNPs	hmp321	1626.01	1622.31	51.524	76.311	71.439	1.762	163.923	64.438	96.04	0.395	2.418	15.15	11.503	15.25	12	163.9	64.1	-13.398	5.769	11005.9	0.828	0.735	3	0.495	0.093	2.457	0.267	60	1.16226e+06	163.9	-0.17	-683.14	20.149	-0.001	-53.254	-15.067	NA	NA	NA	NA
PHG86	PI601442	SAM59	N	Y	Y	Stiff Stalk	HapMap3	Pre Called SNPs	hmp321	1587.86	1568.89	24.258	74.475	69.16	0.701	162.597	71.147	87.162	0.433	2.452	18.603	12.39	19.323	14.333	162.6	65.8	24.785	3.09	357284	1.005	0.898	2.75	0.725	0.108	2.991	0.272	68	1.54294e+06	162.6	0.144	3436.57	20.557	0	10432	48.988	33.712	21.885	13.089	8.659
PHJ31	PI601773		N	N	Y	Unclassified	HapMap3	Pre Called SNPs	hmp321	1578.21	1676.83	32.975	75.361	73.145	0.913	155.179	61.193	92.64	0.389	2.226	NA	NA	NA	NA	NA	NA	NA	NA	NA	NA	NA	NA	NA	NA	NA	NA	NA	NA	NA	NA	NA	NA	NA	NA	NA	NA	NA	NA	NA
PHJ75	PI601776		N	N	Y	Iodent	HapMap3	Pre Called SNPs	hmp321	1274.14	1290.76	41.081	64.181	60.884	1.373	129.844	44.526	85.088	0.328	2.253	NA	NA	NA	NA	NA	NA	NA	NA	NA	NA	NA	NA	NA	NA	NA	NA	NA	NA	NA	NA	NA	NA	NA	NA	NA	NA	NA	NA	NA
PHK05	PI601467		N	N	Y	Unclassified	HapMap3	Pre Called SNPs	hmp321	1169.92	1131.78	45.046	60.084	54.617	1.697	136.978	53.511	81.585	0.376	2.55	NA	NA	NA	NA	NA	NA	NA	NA	NA	NA	NA	NA	NA	NA	NA	NA	NA	NA	NA	NA	NA	NA	NA	NA	NA	NA	NA	NA	NA
PHM57	PI601779		N	N	Y	Unclassified	HapMap3	Pre Called SNPs	hmp321	1715.84	1708.66	26.117	79.538	74.986	0.917	159.486	70.816	87.716	0.44	2.21	NA	NA	NA	NA	NA	NA	NA	NA	NA	NA	NA	NA	NA	NA	NA	NA	NA	NA	NA	NA	NA	NA	NA	NA	NA	NA	NA	NA	NA
PHM81	PI548801		N	N	Y	Unclassified	HapMap3	Pre Called SNPs	hmp321	NA	NA	NA	NA	NA	NA	NA	NA	NA	NA	NA	NA	NA	NA	NA	NA	NA	NA	NA	NA	NA	NA	NA	NA	NA	NA	NA	NA	NA	NA	NA	NA	NA	NA	NA	NA	NA	NA	NA	NA
PHN47	PI601569		N	N	Y	Iodent	HapMap3	Pre Called SNPs	hmp321	1743.33	1760.98	37.177	82.172	76.114	1.711	159.816	77.363	81.396	0.476	2.213	NA	NA	NA	NA	NA	NA	NA	NA	NA	NA	NA	NA	NA	NA	NA	NA	NA	NA	NA	NA	NA	NA	NA	NA	NA	NA	NA	NA	NA
PHN73	PI601782		N	N	Y	Non Stiff Stalk	HapMap3	Pre Called SNPs	hmp321	1514.98	1466.24	61.394	70.872	66.231	1.914	142.568	65.633	78.184	0.448	2.256	NA	NA	NA	NA	NA	NA	NA	NA	NA	NA	NA	NA	NA	NA	NA	NA	NA	NA	NA	NA	NA	NA	NA	NA	NA	NA	NA	NA	NA
PHP60	PI601785		N	N	Y	Unclassified	HapMap3	Pre Called SNPs	hmp321	1672.92	1701.23	28.133	76.615	74.013	0.979	168.726	76.86	90.9	0.457	2.36	NA	NA	NA	NA	NA	NA	NA	NA	NA	NA	NA	NA	NA	NA	NA	NA	NA	NA	NA	NA	NA	NA	NA	NA	NA	NA	NA	NA	NA
PHR25	PI601469		N	N	Y	Iodent	HapMap3	Pre Called SNPs	hmp321	1270.67	1248.53	38.295	63.178	58.967	1.476	135.441	48.414	82.117	0.375	2.364	NA	NA	NA	NA	NA	NA	NA	NA	NA	NA	NA	NA	NA	NA	NA	NA	NA	NA	NA	NA	NA	NA	NA	NA	NA	NA	NA	NA	NA
PHR32	PI601571		N	N	Y	Unclassified	HapMap3	Pre Called SNPs	hmp321	1654.2	1647.38	26.181	75.985	71.575	0.935	154.827	64.707	92.251	0.401	2.27	NA	NA	NA	NA	NA	NA	NA	NA	NA	NA	NA	NA	NA	NA	NA	NA	NA	NA	NA	NA	NA	NA	NA	NA	NA	NA	NA	NA	NA
PHR55	PI548804		N	N	Y	Non Stiff Stalk	HapMap3	Pre Called SNPs	hmp321	NA	NA	NA	NA	NA	NA	NA	NA	NA	NA	NA	NA	NA	NA	NA	NA	NA	NA	NA	NA	NA	NA	NA	NA	NA	NA	NA	NA	NA	NA	NA	NA	NA	NA	NA	NA	NA	NA	NA	NA
PHR63	PI601787		N	N	Y	Iodent	HapMap3	Pre Called SNPs	hmp321	1688.19	1536.21	65.974	75.591	68.613	2.451	144.235	65.852	80.589	0.45	2.212	NA	NA	NA	NA	NA	NA	NA	NA	NA	NA	NA	NA	NA	NA	NA	NA	NA	NA	NA	NA	NA	NA	NA	NA	NA	NA	NA	NA	NA
PHT60	PI601574		N	N	Y	Non Stiff Stalk	HapMap3	Pre Called SNPs	hmp321	1563.74	1525.75	42.03	72.717	67.915	1.29	157.858	57.104	96.915	0.353	2.397	NA	NA	NA	NA	NA	NA	NA	NA	NA	NA	NA	NA	NA	NA	NA	NA	NA	NA	NA	NA	NA	NA	NA	NA	NA	NA	NA	NA	NA
PHT77	PI601499	SAM58	N	Y	Y	Non Stiff Stalk	HapMap3	Pre Called SNPs	hmp321	1462.23	1452.87	42.69	69.288	65.375	1.588	139.121	55.97	81.676	0.399	2.251	14.427	11.807	15.567	12.667	139.1	56.2	16.063	6.306	357982	0.93	0.785	3.75	0.577	0.145	2.699	0.263	59	1.54377e+06	139.1	0.042	2901.07	20.558	0	9733.53	36.784	-28.265	-20.364	-31.677	-23.877
PHV53	PI559952		N	N	Y	Non Stiff Stalk	HapMap3	Pre Called SNPs	hmp321	NA	NA	NA	NA	NA	NA	NA	NA	NA	NA	NA	NA	NA	NA	NA	NA	NA	NA	NA	NA	NA	NA	NA	NA	NA	NA	NA	NA	NA	NA	NA	NA	NA	NA	NA	NA	NA	NA	NA	NA
PHW51	PI543849		N	N	Y	Stiff Stalk	HapMap3	Pre Called SNPs	hmp321	NA	NA	NA	NA	NA	NA	NA	NA	NA	NA	NA	NA	NA	NA	NA	NA	NA	NA	NA	NA	NA	NA	NA	NA	NA	NA	NA	NA	NA	NA	NA	NA	NA	NA	NA	NA	NA	NA	NA	NA
R4	Ames27187	SAM272	Y	Y	Y	Non Stiff Stalk	HapMap3	Pre Called SNPs	hmp321	1254.62	1233.05	36.849	76.955	73.045	1.353	167.221	68.775	94.751	0.423	2.311	15.44	12.397	16.107	14	165.6	70.4	-20.175	0.075	-225689	0.89	0.737	1.667	0.523	0.153	2.564	0.254	60	784338	165.6	-0.179	-2275.8	19.581	-0.001	-6464.58	-36.015	-11.56	-4.365	-44.673	-19.352
S8324	PI601611	SAM11KS8324	N	Y	Y	Stiff Stalk	HapMap3	Pre Called SNPs	hmp321	1385.78	1362.09	77.168	69.251	63.365	2.821	128.987	50.095	79.331	0.372	2.101	13.683	10.627	14.443	13.667	129	40.1	44.667	10.601	951971	0.893	0.795	2.25	0.562	0.098	2.654	0.247	36.5	2250207	129	0.278	7204.55	21.102	0.001	23811	96.626	-14.349	-12.456	-23.742	-23.134
Sg_1533	PI587132	SAM100; Sg1533	Y	Y	Y	PopCorn	HapMap3	Pre Called SNPs	hmp321	1308.76	1282.15	35.412	78.233	74.853	2.13	150.459	90.679	62.765	0.591	2.101	11.487	9.4	13.247	16.333	141.8	87.7	8.885	2.057	153857	0.663	0.64	2.75	0.335	0.023	2.046	0.215	87.5	1301002	141.8	0.062	1304.49	20.311	0	4204.3	18.341	9.235	-10.305	12.78	-17.257
Sg_18	PI686066	NSL75979; SAM127; SG18	Y	Y	Y	PopCorn	HapMap3	Pre Called SNPs	hmp321	1288.98	1225.33	53.113	78.434	73.163	2.661	173.568	102.083	70.418	0.584	2.398	13.05	10.62	14.407	14.667	170.2	95.2	6.68	-0.441	22387.4	0.72	0.643	2.75	0.365	0.078	2.143	0.232	83.5	1.21195e+06	170.2	0.053	570.99	20.209	0	1293.22	10.935	63.15	56.963	91.042	72.715
T232	PI550522	SAM124	Y	Y	Y	Tropical	HapMap3	Pre Called SNPs	hmp321	1302.27	1290.5	42.157	79.967	76.11	1.674	180.103	91.514	87.487	0.5	2.437	15.28	11.707	15.113	14	166.2	81.8	-15.291	7.79	47168.5	0.973	0.92	2.667	0.714	0.053	2.975	0.233	80.5	1.21389e+06	166.2	-0.186	-592.51	20.211	-0.001	1071.88	-14.183	-27.935	-19.773	-14.875	-15.441
T234	PI693377	Ames27190; SAM312	Y	Y	Y	Non Stiff Stalk	HapMap3	Pre Called SNPs	hmp321	1371.61	1322.22	61.227	82.605	77.593	2.592	159.537	72.397	86.723	0.447	2.168	18.797	15.823	19.423	16.333	166	68.1	-10.036	-6.667	-329130	0.975	0.85	2.25	0.663	0.125	2.871	0.214	70.5	717399	166	0.009	-2376.17	19.452	0	-8706.33	-28.815	0.023	-5.538	-3.727	-17.627
T8	PI550518	SAM207	Y	Y	Y	PopCorn	HapMap3	Pre Called SNPs	hmp321	1260.62	1280.05	15.818	77.762	75.087	0.628	172.853	97.832	75.84	0.564	2.361	16.377	11.45	16.757	14	166	103.9	-12.646	1.611	-114296	1.078	0.98	3.25	0.831	0.098	3.234	0.258	86.5	982084	166	-0.143	-1218.06	19.905	-0.001	-3185.46	-20.815	130.756	110.657	176.743	148.072
Tx303	PI690334	Ames19327; SAM279	Y	Y	Y	Tropical	HapMap3	Pre Called SNPs	hmp321	1477.01	1392.59	46.047	85.751	79.816	2.695	188.563	104.738	82.009	0.555	2.419	15.34	12.287	15.97	16	179	108.2	-5.557	-6.68	-297902	0.873	0.778	2	0.541	0.095	2.594	0.232	88	775382	179	0.05	-1947.68	19.565	0	-7483.09	-20.453	21.48	22.361	52.273	38.051
U267Y	PI693378	Ames27191; SAM310	Y	Y	Y	Tropical	HapMap3	Pre Called SNPs	hmp321	1462.66	1388.7	57.732	87.244	80.49	3.267	145.129	64.5	80.442	0.443	1.925	18.443	15.31	18.897	13	139.5	59.5	-12.894	-6.413	-334967	0.773	0.657	2.333	0.412	0.117	2.251	0.257	47.5	719296	139.5	0.008	-2706.47	19.456	0	-9437.62	-34.229	27.675	16.37	27.248	17.637
Va14	PI693379	Ames27192; SAM273	Y	Y	Y	Non Stiff Stalk	HapMap3	Pre Called SNPs	hmp321	1310.89	1278.38	23.171	80.03	74.82	1.26	143.4	58.382	83.045	0.398	1.997	16.367	14.093	16.8	15	140.7	49.1	-5.294	-6.108	-274115	0.895	0.835	2.75	0.59	0.06	2.719	0.222	50	783690	140.7	0.045	-1808.36	19.58	0	-6925.78	-19.174	5.642	8.647	28.984	21.823
Va22	PI693335	Ames19328; SAM149	Y	Y	Y	Non Stiff Stalk	HapMap3	Pre Called SNPs	hmp321	1231.75	1209.97	29.725	76.513	72.823	1.592	150.625	68.82	79.819	0.461	2.137	20.287	16.307	21.067	15	144.7	68.1	0.745	2.376	66098.6	1.023	0.99	2.75	0.807	0.033	3.161	0.23	72.5	1.14999e+06	144.7	-0.034	506.39	20.133	0	1890.07	4.086	-26.948	-20.485	-6.81	-14.582
Va85	PI693380	Ames27193; SAM74	Y	Y	Y	Non Stiff Stalk	HapMap3	Pre Called SNPs	hmp321	1250.31	1208.38	39.253	75.822	72.034	1.863	159.918	77.259	82.029	0.484	2.276	20.93	17.107	23.113	14.667	158.4	78.7	-8.918	10.34	211736	1.003	0.97	1.75	0.782	0.033	3.099	0.235	80.5	1.41366e+06	158.4	-0.193	659.21	20.431	-0.001	5072.88	-0.345	52.553	33.625	54.129	27.495
W182B	Ames19330	NSL30062; SAM46	Y	Y	Y	Non Stiff Stalk	HapMap3	Pre Called SNPs	hmp321	1115.11	1110.96	28.401	65.727	61.906	1.251	130.433	49.867	79.217	0.369	2.166	16.773	13.307	18.063	11.333	134	33.2	2.284	10.915	409800	0.985	0.875	1.75	0.681	0.11	2.925	0.268	29.5	1.66172e+06	134	-0.129	2350.9	20.664	-0.001	9751.72	19.468	-67.456	-56.096	-97.233	-73.613
W182BN	PI587155		N	N	Y	Non Stiff Stalk	HapMap3	Pre Called SNPs	hmp321	1365.87	1346.96	30.583	67.887	61.995	1.358	145.978	54.472	92.669	0.364	2.38	NA	NA	NA	NA	NA	NA	NA	NA	NA	NA	NA	NA	NA	NA	NA	NA	NA	NA	NA	NA	NA	NA	NA	NA	NA	NA	NA	NA	NA
W8555	PI601729		N	N	Y	Stiff Stalk	HapMap3	Pre Called SNPs	hmp321	1649.33	1595.16	37.423	76.923	70.838	1.03	171.513	90.557	79.319	0.521	2.446	NA	NA	NA	NA	NA	NA	NA	NA	NA	NA	NA	NA	NA	NA	NA	NA	NA	NA	NA	NA	NA	NA	NA	NA	NA	NA	NA	NA	NA
WIL500	PI601689	SAM298	N	Y	Y	Non Stiff Stalk	HapMap3	Pre Called SNPs	hmp321	1584.38	1621.14	36.522	75.87	72.061	1.128	114.999	52.292	62.914	0.448	1.692	15.903	13.97	14.763	12.333	115	48.7	-10.4	-6.769	-309234	0.998	0.788	3.5	0.62	0.21	2.814	0.271	41	739707	115	0.001	-2301.7	19.497	0	-8414.05	-29.089	5.223	1.508	26.563	12.715
ZS01250	PI595616	SAM314	N	Y	Y	Unclassified	HapMap3	Pre Called SNPs	hmp321	1252.28	1265.25	22.494	63.251	59.367	0.765	112.418	50.713	64.619	0.426	1.992	13.317	11.387	13.723	12	112.4	44.2	-22.548	-3.553	-339240	0.77	0.67	2	0.407	0.1	2.265	0.25	45	714557	112.4	-0.163	-3047.75	19.447	0	-9598.43	-45.151	-38.011	-29.367	-62.831	-38.486
764	PI601374	SAM36	N	Y	Y	Stiff Stalk	WiDiv Reseq	SRR12633477	PRJNA661271	1439.95	1398.15	57.205	68.403	63.416	1.749	134.481	58.525	75.4	0.418	2.226	12.663	10.03	13.86	12.667	134.5	50.3	22.051	7.235	498826	0.903	0.76	3.5	0.542	0.143	2.616	0.298	52	1.77322e+06	134.5	0.055	4056.52	20.758	0	13286	49.613	-42.149	-33.897	-29.873	-27.533
790	PI601491		N	N	Y	Stiff Stalk	WiDiv Reseq	SRR12633754	PRJNA661271	1482.1	1462.91	68.461	71.062	66.199	2.24	148.674	60.101	90.704	0.393	2.36	NA	NA	NA	NA	NA	NA	NA	NA	NA	NA	NA	NA	NA	NA	NA	NA	NA	NA	NA	NA	NA	NA	NA	NA	NA	NA	NA	NA	NA
792	PI685984	NSL243016; SAM23K792	N	Y	Y	Stiff Stalk	WiDiv Reseq	SRR12633459	PRJNA661271	1497.56	1457.63	39.369	70.993	65.978	1.153	139.603	68.891	70.916	0.487	2.188	16.44	13.077	16.967	15	139.6	61.8	22.493	5.41	494350	1.003	0.913	1.75	0.723	0.09	3.01	0.222	74.5	1.95195e+06	139.6	0.057	4210.66	20.896	0	13619	52.517	-20.34	-13.913	-12.184	-6.55
793	PI601492	SAM184	N	Y	Y	Stiff Stalk	WiDiv Reseq	SRR12633695	PRJNA661271	1516.37	1476.73	62.104	72.699	66.583	1.918	151.81	70.137	82.513	0.448	2.319	17.38	12.217	17.993	14.333	151.8	60.7	-5.96	3.358	18399.8	1.058	0.91	4.25	0.759	0.148	3.095	0.279	71.5	1080314	151.8	-0.08	-200.04	20.043	0	444.16	-5.76	-30.073	-24.364	-51.695	-31.649
911	PI557556		N	N	Y	Iodent	WiDiv Reseq	SRR12633532	PRJNA661271	NA	NA	NA	NA	NA	NA	NA	NA	NA	NA	NA	NA	NA	NA	NA	NA	NA	NA	NA	NA	NA	NA	NA	NA	NA	NA	NA	NA	NA	NA	NA	NA	NA	NA	NA	NA	NA	NA	NA	NA
912	PI557557		N	N	Y	Iodent	WiDiv Reseq	SRR12633685	PRJNA661271	NA	NA	NA	NA	NA	NA	NA	NA	NA	NA	NA	NA	NA	NA	NA	NA	NA	NA	NA	NA	NA	NA	NA	NA	NA	NA	NA	NA	NA	NA	NA	NA	NA	NA	NA	NA	NA	NA	NA	NA
1538	PI601658		N	N	Y	Iodent	WiDiv Reseq	SRR12633476	PRJNA661271	NA	NA	NA	NA	NA	NA	NA	NA	NA	NA	NA	NA	NA	NA	NA	NA	NA	NA	NA	NA	NA	NA	NA	NA	NA	NA	NA	NA	NA	NA	NA	NA	NA	NA	NA	NA	NA	NA	NA	NA
2369	PI601559		N	N	Y	Stiff Stalk	WiDiv Reseq	SRR12633458	PRJNA661271	1478.19	1447.94	49.974	71.309	65.886	2.287	169.895	83.33	85.109	0.486	2.636	NA	NA	NA	NA	NA	NA	NA	NA	NA	NA	NA	NA	NA	NA	NA	NA	NA	NA	NA	NA	NA	NA	NA	NA	NA	NA	NA	NA	NA
4226	NSL30904	SAM70; X4226	Y	Y	Y	Non Stiff Stalk	WiDiv Reseq	SRR12633456	PRJNA661271	1162.78	1133.06	40.981	72.17	68.039	1.847	170.818	86.519	83.04	0.504	2.535	14.673	10.2	14.097	12.667	164.9	81	5.428	7.291	273225	0.86	0.803	2.75	0.543	0.058	2.613	0.246	86.5	1.44297e+06	164.9	-0.067	1876.98	20.461	-0.001	7078.89	19.093	45.24	23.434	54.941	26.03
29MIBZ2	PI548830	SAM169; DK29MIBZ2	N	Y	Y	Iodent	WiDiv Reseq	SRR12633675	PRJNA661271	NA	NA	NA	NA	NA	NA	NA	NA	NA	NA	NA	15.043	11.8	14.623	13.667	NA	NA	19.337	-4.046	-14667.1	0.948	0.823	3	0.614	0.125	2.785	0.241	57	1.10057e+06	NA	0.28	936.9	20.07	0.001	1709.8	30.521	-31.38	-26.721	-31.402	-27.333
2FACC	PI601808	SAM83; X2FACC	N	Y	Y	Stiff Stalk	WiDiv Reseq	SRR12633630	PRJNA661271	1476.66	1470.24	26.429	71.676	66.497	0.948	157.356	62.793	92.434	0.401	2.477	17.66	12.86	16.837	14.667	157.4	61.8	14.936	1.822	211579	0.99	0.85	4	0.664	0.14	2.896	0.201	59	1.36965e+06	157.4	0.081	2084.47	20.385	0	6250.89	29.203	-23.489	-18.352	-23.446	-17.68
2FADB	PI564751	DK2FADB	N	N	Y	Stiff Stalk	WiDiv Reseq	SRR12633454	PRJNA661271	NA	NA	NA	NA	NA	NA	NA	NA	NA	NA	NA	NA	NA	NA	NA	NA	NA	NA	NA	NA	NA	NA	NA	NA	NA	NA	NA	NA	NA	NA	NA	NA	NA	NA	NA	NA	NA	NA	NA	NA
2MA22	PI601560	SAM183; DK2MA22	N	Y	Y	Non Stiff Stalk	WiDiv Reseq	SRR12633452	PRJNA661271	1490.09	1420.23	91.165	70.877	64.778	3.097	137.484	43	91.643	0.311	2.194	18.907	17.513	19.667	12.667	137.5	42.4	13.825	-3.783	-49216.4	0.835	0.67	2	0.439	0.165	2.371	0.202	36	1.08101e+06	137.5	0.158	560.45	20.044	0.001	360.33	19.76	8.703	-15.305	2.352	-23.827
2MCDB	PI565088	DK2MCDB	N	N	Y	Non Stiff Stalk	WiDiv Reseq	SRR12633372	PRJNA661271	NA	NA	NA	NA	NA	NA	NA	NA	NA	NA	NA	NA	NA	NA	NA	NA	NA	NA	NA	NA	NA	NA	NA	NA	NA	NA	NA	NA	NA	NA	NA	NA	NA	NA	NA	NA	NA	NA	NA	NA
33-16	Ames26771	SAM175; X33_16; X3316; 3316	Y	Y	Y	Non Stiff Stalk	WiDiv Reseq	SRR12633565	PRJNA661271	1316.52	1300.8	30.462	79.451	75.912	1.343	173.071	79.965	88.972	0.472	2.356	18.557	15.61	19.857	14.667	165.9	89.1	6.28	0.449	23637.1	0.918	0.86	2.75	0.64	0.058	2.793	0.223	79	1.0966e+06	165.9	0.062	509.83	20.065	0	1489.1	12.003	26.438	3.802	58.744	11.489
3IJI1	PI564753	DK3IJI1	N	N	Y	Iodent	WiDiv Reseq	SRR12633478	PRJNA661271	NA	NA	NA	NA	NA	NA	NA	NA	NA	NA	NA	NA	NA	NA	NA	NA	NA	NA	NA	NA	NA	NA	NA	NA	NA	NA	NA	NA	NA	NA	NA	NA	NA	NA	NA	NA	NA	NA	NA	NA
4F-234_BX_4	PI198892	4F234BX4	N	N	Y	Tropical	WiDiv Reseq	SRR12633564	PRJNA661271	1458.82	1417.24	90.074	67.403	64.031	3.118	176.914	84.365	86.783	0.482	2.865	NA	NA	NA	NA	NA	NA	NA	NA	NA	NA	NA	NA	NA	NA	NA	NA	NA	NA	NA	NA	NA	NA	NA	NA	NA	NA	NA	NA	NA
4F-306_108	PI198897	4F306108	N	N	Y	Unclassified	WiDiv Reseq	SRR12633628	PRJNA661271	1532.79	1431.39	101.221	71.31	64.977	3.92	145.295	72.756	72.585	0.499	2.279	NA	NA	NA	NA	NA	NA	NA	NA	NA	NA	NA	NA	NA	NA	NA	NA	NA	NA	NA	NA	NA	NA	NA	NA	NA	NA	NA	NA	NA
4F-35_BK	PI198888	X4F_35_BK; X4F35BK	N	N	Y	Tropical	WiDiv Reseq	SRR12633770	PRJNA661271	1676.12	1620.26	65.542	75.926	70.834	2.424	138.967	69.501	69.763	0.511	2.083	NA	NA	NA	NA	NA	NA	NA	NA	NA	NA	NA	NA	NA	NA	NA	NA	NA	NA	NA	NA	NA	NA	NA	NA	NA	NA	NA	NA	NA
6F629	PI546483	SAM159; DK6F629	N	Y	Y	Stiff Stalk	WiDiv Reseq	SRR12633451	PRJNA661271	NA	NA	NA	NA	NA	NA	NA	NA	NA	NA	NA	13.073	9.97	12.78	13.333	NA	NA	-4.173	2.175	-19996.5	0.77	0.665	2.75	0.411	0.105	2.257	0.259	56.5	1.12343e+06	NA	-0.072	-211.56	20.099	0	-242.02	-5.104	119.833	94.703	144.428	117.084
6M502	PI601561	X6M502	N	N	Y	Non Stiff Stalk	WiDiv Reseq	SRR12633667	PRJNA661271	1550.34	1571.85	21.498	72.636	69.989	0.503	167.399	81.729	84.248	0.495	2.462	NA	NA	NA	NA	NA	NA	NA	NA	NA	NA	NA	NA	NA	NA	NA	NA	NA	NA	NA	NA	NA	NA	NA	NA	NA	NA	NA	NA	NA
6M502A	PI546484	DK6M502A	N	N	Y	Non Stiff Stalk	WiDiv Reseq	SRR12633666	PRJNA661271	NA	NA	NA	NA	NA	NA	NA	NA	NA	NA	NA	NA	NA	NA	NA	NA	NA	NA	NA	NA	NA	NA	NA	NA	NA	NA	NA	NA	NA	NA	NA	NA	NA	NA	NA	NA	NA	NA	NA	NA
78551S	PI601562	SAM225; DK78551S	N	Y	Y	Non Stiff Stalk	WiDiv Reseq	SRR12633370	PRJNA661271	1472.39	1409.26	100.085	68.594	63.919	2.895	145.189	50.09	94.46	0.347	2.372	15.013	11.737	15.197	12.333	145.2	50.2	-11.599	-1.699	-162681	0.888	0.758	3	0.534	0.13	2.588	0.248	54.5	924540	145.2	-0.102	-1446.07	19.818	0	-4673.15	-23.49	-27.636	-20.471	-25.394	-16.232
87916W	PI601563	DK87916W	N	N	Y	Stiff Stalk	WiDiv Reseq	SRR12633665	PRJNA661271	1546.77	1532.49	50.066	73.561	68.559	1.59	167.584	82.318	85.842	0.482	2.511	NA	NA	NA	NA	NA	NA	NA	NA	NA	NA	NA	NA	NA	NA	NA	NA	NA	NA	NA	NA	NA	NA	NA	NA	NA	NA	NA	NA	NA
91IFC2	PI564750	DK91IFC2	N	N	Y	Iodent	WiDiv Reseq	SRR12633714	PRJNA661271	NA	NA	NA	NA	NA	NA	NA	NA	NA	NA	NA	NA	NA	NA	NA	NA	NA	NA	NA	NA	NA	NA	NA	NA	NA	NA	NA	NA	NA	NA	NA	NA	NA	NA	NA	NA	NA	NA	NA	NA
A	NSL30861		N	N	Y	Non Stiff Stalk	WiDiv Reseq	SRR12633664	PRJNA661271	1666.18	1629.39	44.699	75.774	71.04	1.41	147.213	59.34	87.511	0.382	2.181	NA	NA	NA	NA	NA	NA	NA	NA	NA	NA	NA	NA	NA	NA	NA	NA	NA	NA	NA	NA	NA	NA	NA	NA	NA	NA	NA	NA	NA
A188	PI693339	Ames22443; SAM93	Y	Y	Y	Non Stiff Stalk	WiDiv Reseq	SRR7703780	PRJNA661271	1050.65	1048.2	16.68	66.798	64.153	0.772	122.092	45.078	76.693	0.362	1.949	20.953	15.313	20.633	11	118.1	39.1	9.436	3.348	176820	1.013	0.873	2	0.696	0.14	2.966	0.355	40.5	1.32831e+06	118.1	0.023	1590.07	20.341	0	5128.32	20.598	-80.161	-64.435	-114.728	-87.547
A208	Ames23402		N	N	Y	Non Stiff Stalk	WiDiv Reseq	SRR12633507	PRJNA661271	1543.76	1471.55	62.388	73.044	66.626	2.173	130.553	53.516	75.889	0.41	2.068	NA	NA	NA	NA	NA	NA	NA	NA	NA	NA	NA	NA	NA	NA	NA	NA	NA	NA	NA	NA	NA	NA	NA	NA	NA	NA	NA	NA	NA
A239	PI693342	Ames23405; SAM121	Y	Y	Y	Non Stiff Stalk	WiDiv Reseq	SRR12633450	PRJNA661271	1154.54	1160.38	16.742	72.347	69.575	0.755	141.202	61.539	78.36	0.437	2.088	18.537	14.383	19.03	12.667	141	51.7	3.935	2.714	88352.5	0.883	0.723	4.5	0.503	0.16	2.528	0.189	66	1.2231e+06	141	-0.008	791.46	20.222	0	2776.11	10.165	-2.74	-2.299	14.384	4.671
A258	NSL81596		N	N	Y	Non Stiff Stalk	WiDiv Reseq	SRR12633627	PRJNA661271	1505.5	1550.67	5.572	72.125	69.273	0.112	139.994	70.766	71.968	0.496	2.119	NA	NA	NA	NA	NA	NA	NA	NA	NA	NA	NA	NA	NA	NA	NA	NA	NA	NA	NA	NA	NA	NA	NA	NA	NA	NA	NA	NA	NA
A272			Y	N	Y	Tropical	WiDiv Reseq	SRR12633453	PRJNA661271	871.287	841.632	17.77	76.962	73.442	1.557	154.798	62.352	91.987	0.422	2.17	20.57	15.51	22.05	13	NA	NA	NA	NA	-165135	NA	NA	NA	NA	NA	NA	NA	NA	NA	NA	NA	NA	NA	NA	NA	NA	NA	NA	NA	NA
A305	Ames23417		N	N	Y	Unclassified	WiDiv Reseq	SRR12633703	PRJNA661271	1419.26	1335.85	42.531	67.664	61.889	1.421	161.303	72.305	87.514	0.454	2.631	NA	NA	NA	NA	NA	NA	NA	NA	NA	NA	NA	NA	NA	NA	NA	NA	NA	NA	NA	NA	NA	NA	NA	NA	NA	NA	NA	NA	NA
A321	Ames23421		N	N	Y	Non Stiff Stalk	WiDiv Reseq	SRR12633369	PRJNA661271	1386.64	1393.08	39.923	68.083	63.881	1.541	120.4	48.971	70.94	0.399	1.966	NA	NA	NA	NA	NA	NA	NA	NA	NA	NA	NA	NA	NA	NA	NA	NA	NA	NA	NA	NA	NA	NA	NA	NA	NA	NA	NA	NA	NA
A322	Ames23422		N	N	Y	Unclassified	WiDiv Reseq	SRR12633546	PRJNA661271	1430.47	1389.38	28.531	68.291	63.523	1.084	144.171	77.031	66.987	0.532	2.347	NA	NA	NA	NA	NA	NA	NA	NA	NA	NA	NA	NA	NA	NA	NA	NA	NA	NA	NA	NA	NA	NA	NA	NA	NA	NA	NA	NA	NA
A334	Ames23423		N	N	Y	Unclassified	WiDiv Reseq	SRR12633668	PRJNA661271	1453.05	1380.28	66.76	69.582	62.963	2.507	131.674	55.655	75.209	0.404	2.133	NA	NA	NA	NA	NA	NA	NA	NA	NA	NA	NA	NA	NA	NA	NA	NA	NA	NA	NA	NA	NA	NA	NA	NA	NA	NA	NA	NA	NA
A340	Ames23424		N	N	Y	Unclassified	WiDiv Reseq	SRR12633654	PRJNA661271	1381.32	1372.45	73.788	67.403	63.279	2.615	138.971	71.48	69.427	0.497	2.264	NA	NA	NA	NA	NA	NA	NA	NA	NA	NA	NA	NA	NA	NA	NA	NA	NA	NA	NA	NA	NA	NA	NA	NA	NA	NA	NA	NA	NA
A374	Ames23427		N	N	Y	Non Stiff Stalk	WiDiv Reseq	SRR12633474	PRJNA661271	1379.74	1402.31	26.181	66.38	63.518	0.929	122.63	59.249	64.256	0.464	1.993	NA	NA	NA	NA	NA	NA	NA	NA	NA	NA	NA	NA	NA	NA	NA	NA	NA	NA	NA	NA	NA	NA	NA	NA	NA	NA	NA	NA	NA
A385	PI693879	Ames23429	N	N	Y	Non Stiff Stalk	WiDiv Reseq	SRR12633545	PRJNA661271	1230.97	1245.49	21.493	62.508	58.825	0.628	157.091	70.072	85.514	0.439	2.691	NA	NA	NA	NA	NA	NA	NA	NA	NA	NA	NA	NA	NA	NA	NA	NA	NA	NA	NA	NA	NA	NA	NA	NA	NA	NA	NA	NA	NA
A401	Ames23430		N	N	Y	Non Stiff Stalk	WiDiv Reseq	SRR12633449	PRJNA661271	1474.43	1535.2	38.261	70.538	68.15	1.103	129.133	64.62	65.155	0.487	1.984	NA	NA	NA	NA	NA	NA	NA	NA	NA	NA	NA	NA	NA	NA	NA	NA	NA	NA	NA	NA	NA	NA	NA	NA	NA	NA	NA	NA	NA
A427	Ames23435		N	N	Y	Unclassified	WiDiv Reseq	SRR12633473	PRJNA661271	1530.86	1451.09	123.298	71.273	65.953	3.802	130.793	52.481	80.584	0.387	2.081	NA	NA	NA	NA	NA	NA	NA	NA	NA	NA	NA	NA	NA	NA	NA	NA	NA	NA	NA	NA	NA	NA	NA	NA	NA	NA	NA	NA	NA
A548	Ames23449		N	N	Y	Non Stiff Stalk	WiDiv Reseq	SRR12633643	PRJNA661271	1433.28	1376.2	74.03	68.428	62.579	2.919	128.21	51.869	74.931	0.383	2.071	NA	NA	NA	NA	NA	NA	NA	NA	NA	NA	NA	NA	NA	NA	NA	NA	NA	NA	NA	NA	NA	NA	NA	NA	NA	NA	NA	NA	NA
A556	PI693343	Ames23450; SAM286	Y	Y	Y	Non Stiff Stalk	WiDiv Reseq	SRR12633632	PRJNA661271	1046.07	1102.85	6.281	67.003	67.254	-0.216	109.115	47.115	63.696	0.405	1.697	12.173	10.497	12.04	12.667	102.5	28	-5.788	-6.338	-291029	0.973	0.798	3.25	0.612	0.175	2.791	0.2	34.5	762506	102.5	0.053	-1954.32	19.54	0	-7363.75	-20.238	28.816	14.781	6.445	-2.499
A572	Ames23451		N	N	Y	Unclassified	WiDiv Reseq	SRR12633432	PRJNA661271	1278.84	1266.66	37.063	64.461	59.623	1.036	118.349	43.698	72.487	0.357	2.043	NA	NA	NA	NA	NA	NA	NA	NA	NA	NA	NA	NA	NA	NA	NA	NA	NA	NA	NA	NA	NA	NA	NA	NA	NA	NA	NA	NA	NA
A619	PI587139	SAM192	Y	Y	Y	Non Stiff Stalk	WiDiv Reseq	SRR12633563	PRJNA661271	1149.23	1122.05	48.285	72.574	68.477	2.074	145.132	48.142	95.963	0.33	2.179	17.237	13.633	17.26	11.333	134.4	36.1	0.53	-0.314	-55542.6	0.735	0.605	1.75	0.353	0.13	2.111	0.228	30	1.05196e+06	134.4	0.001	-155.61	20.005	0	-792.23	-0.227	-44.302	-31.489	-53.842	-35.822
A627	Ames23463		N	N	Y	Non Stiff Stalk	WiDiv Reseq	SRR12633446	PRJNA661271	1495.01	1412.77	57.979	70.769	64.528	1.751	138.647	77.782	62.274	0.56	2.178	NA	NA	NA	NA	NA	NA	NA	NA	NA	NA	NA	NA	NA	NA	NA	NA	NA	NA	NA	NA	NA	NA	NA	NA	NA	NA	NA	NA	NA
A632	PI587140	SAM259	Y	Y	Y	Stiff Stalk	WiDiv Reseq	SRR12633444	PRJNA661271	1167.4	1147.63	24.599	72.686	68.746	1.434	155.721	78.833	76.39	0.501	2.31	14.59	11.19	15.283	14	157.1	72.9	-7.27	-4.524	-254821	0.875	0.735	2.75	0.506	0.14	2.534	0.237	76	829338	157.1	0.001	-1759.81	19.662	0	-6393.38	-20.28	-3.3	-2.744	15.691	2.955
A634	PI693328	Ames19308; SAM336	Y	Y	Y	Stiff Stalk	WiDiv Reseq	SRR12633626	PRJNA661271	1173.71	1162.48	31.372	71.931	69.353	1.243	143.532	69.526	74.974	0.472	2.113	16.373	13.88	16.533	14	141.9	59.8	-13.638	-4.951	-299475	0.96	0.867	4.333	0.657	0.093	2.872	0.262	64.5	642085	141.9	-0.04	-2470.26	19.292	0	-8412.08	-32.685	-29.524	-25.089	-23.137	-15.687
A635	PI693329	Ames19309; SAM291	Y	Y	Y	Stiff Stalk	WiDiv Reseq	SRR12633441	PRJNA661271	1163.63	1132	33.277	73.573	69.013	1.98	126.755	54.647	72.375	0.435	1.897	13.797	10.76	13.83	13	137.9	54	-13.065	-5.36	-307615	0.848	0.773	1.25	0.519	0.075	2.546	0.275	49.5	752168	137.9	-0.046	-2376.02	19.521	0	-8285.71	-31.611	-56.692	-43.722	-62.944	-43.423
A641	Ames19311	SAM128	Y	Y	Y	Stiff Stalk	WiDiv Reseq	SRR12633741	PRJNA661271	1072.17	1079.94	25.409	67.796	65.416	1.008	127.898	59.291	70.149	0.458	2.007	14.447	11.673	16.167	11.667	128.1	45.8	-10.656	4.78	76153.4	NA	NA	NA	NA	NA	NA	NA	NA	1.20859e+06	128.1	-0.166	-230.4	20.205	-0.001	751.09	-12.517	NA	NA	NA	NA
A648	NSL81597		N	N	Y	Non Stiff Stalk	WiDiv Reseq	SRR12633440	PRJNA661271	1472.13	1452.26	24.085	68.854	65.055	0.777	144.725	59.652	80.324	0.406	2.291	NA	NA	NA	NA	NA	NA	NA	NA	NA	NA	NA	NA	NA	NA	NA	NA	NA	NA	NA	NA	NA	NA	NA	NA	NA	NA	NA	NA	NA
A649	Ames23482		N	N	Y	Non Stiff Stalk	WiDiv Reseq	SRR12633472	PRJNA661271	1311.14	1322.69	46.742	63.789	61.187	1.676	106.965	47.163	60.23	0.432	1.822	NA	NA	NA	NA	NA	NA	NA	NA	NA	NA	NA	NA	NA	NA	NA	NA	NA	NA	NA	NA	NA	NA	NA	NA	NA	NA	NA	NA	NA
A659	PI693402	NSL81599; SAM90	Y	Y	Y	Non Stiff Stalk	WiDiv Reseq	SRR12633447	PRJNA661271	1111.61	1097.06	32.429	69.136	65.776	1.664	138.21	55.075	82.832	0.404	2.179	15.813	12.72	16.327	12.333	144.3	47.9	20.778	1.306	194639	0.95	0.863	2	0.651	0.088	2.85	0.208	49.5	1.3495e+06	144.3	0.174	2273.01	20.364	0.001	6698.47	39.348	-2.12	-6.297	1.46	-2.983
A663	PI607523		N	N	Y	Unclassified	WiDiv Reseq	SRR12633439	PRJNA661271	1517.53	1542.71	67.684	72.632	69.747	2.111	147.952	77.136	71.427	0.505	2.219	NA	NA	NA	NA	NA	NA	NA	NA	NA	NA	NA	NA	NA	NA	NA	NA	NA	NA	NA	NA	NA	NA	NA	NA	NA	NA	NA	NA	NA
A672	Ames23496		N	N	Y	Stiff Stalk	WiDiv Reseq	SRR12633471	PRJNA661271	1453.57	1483.69	23.764	71.666	67.199	0.769	152.096	69.761	81.228	0.453	2.355	NA	NA	NA	NA	NA	NA	NA	NA	NA	NA	NA	NA	NA	NA	NA	NA	NA	NA	NA	NA	NA	NA	NA	NA	NA	NA	NA	NA	NA
A674	Ames23498		N	N	Y	Unclassified	WiDiv Reseq	SRR12633621	PRJNA661271	1381.61	1337.3	74.045	67.97	62.052	2.551	137.089	59.345	77.556	0.414	2.271	NA	NA	NA	NA	NA	NA	NA	NA	NA	NA	NA	NA	NA	NA	NA	NA	NA	NA	NA	NA	NA	NA	NA	NA	NA	NA	NA	NA	NA
A679	PI587142	SAM52	Y	Y	Y	Stiff Stalk	WiDiv Reseq	SRR12633599	PRJNA661271	1098.8	1101.41	15.012	69.675	67.337	0.621	152.672	72.796	80.278	0.471	2.336	17.297	12.5	18.55	12	146.9	71.8	13.222	6.89	362911	1.053	0.963	3	0.796	0.09	3.167	0.226	71	1.60299e+06	146.9	-0.001	2825.65	20.612	0	9728.47	33.222	7.147	6.398	-9.283	-1.92
A680	PI693344	Ames23503; SAM29	Y	Y	Y	Stiff Stalk	WiDiv Reseq	SRR12633625	PRJNA661271	1217.37	1225.7	15.626	75.986	73.141	0.597	179.085	88.898	87.907	0.497	2.532	17.887	14.413	18.72	12.667	182.8	89.2	19.648	9.146	574522	1.015	0.845	4	0.706	0.17	2.93	0.256	83	1.84914e+06	182.8	0.021	4190.44	20.818	0	14395	48.117	15.003	15.694	-0.767	5.873
A682	PI587143	SAM327	Y	Y	Y	Non Stiff Stalk	WiDiv Reseq	SRR12633470	PRJNA661271	1103.79	1094.13	31.998	69.816	65.747	1.517	151.345	64.913	86.585	0.428	2.359	14.577	11.103	15.077	12	146.6	56.7	-27.071	-3.147	-361008	1.078	0.978	2.25	0.851	0.1	3.231	0.265	55.5	674864	146.6	-0.2	-3441.6	19.364	-0.001	-10528	-52.515	-35.36	-22.01	-40.954	-20.35
A71	NSL42875		N	N	Y	Non Stiff Stalk	WiDiv Reseq	SRR12633624	PRJNA661271	1375.12	1419.45	19.672	67.506	65.244	0.598	151.86	77.532	75.122	0.511	2.434	NA	NA	NA	NA	NA	NA	NA	NA	NA	NA	NA	NA	NA	NA	NA	NA	NA	NA	NA	NA	NA	NA	NA	NA	NA	NA	NA	NA	NA
A73	Ames22439		N	N	Y	Non Stiff Stalk	WiDiv Reseq	SRR12633469	PRJNA661271	1469.01	1425.76	54.968	70.487	65.168	1.77	114.984	54.585	61.704	0.461	1.856	NA	NA	NA	NA	NA	NA	NA	NA	NA	NA	NA	NA	NA	NA	NA	NA	NA	NA	NA	NA	NA	NA	NA	NA	NA	NA	NA	NA	NA
A797NW	PI406130		N	N	Y	Tropical	WiDiv Reseq	SRR12633368	PRJNA661271	1831.11	1807.05	48.847	82.023	77.955	1.534	127.352	50.714	79.337	0.409	1.817	NA	NA	NA	NA	NA	NA	NA	NA	NA	NA	NA	NA	NA	NA	NA	NA	NA	NA	NA	NA	NA	NA	NA	NA	NA	NA	NA	NA	NA
AQA3	PI564749	DKAQA3	N	N	Y	Stiff Stalk	WiDiv Reseq	SRR12633611	PRJNA661271	NA	NA	NA	NA	NA	NA	NA	NA	NA	NA	NA	14.797	10.82	14.193	13.333	NA	NA	NA	NA	56352.6	NA	NA	NA	NA	NA	NA	NA	NA	NA	NA	NA	NA	NA	NA	NA	NA	NA	NA	NA	NA
AS5707	PI601269	SAM331; 5707	N	Y	Y	Non Stiff Stalk	WiDiv Reseq	SRR3722285	PRJNA661271	1510.3	1490.44	27.869	71.543	67.196	0.959	149.027	72.485	74.226	0.498	2.263	14.83	10.69	15.51	11.333	149	74.2	-31.192	-2.919	-384747	0.918	0.77	2.5	0.555	0.148	2.656	0.205	92	660435	149	-0.264	-3748.56	19.333	-0.001	-11312	-58.837	56.956	59.42	90.527	85.008
AS6103			N	N	Y	Stiff Stalk	WiDiv Reseq	SRR12633438	PRJNA661271	1655.44	1561.09	73.649	75.555	68.846	2.475	140.392	60.646	76.811	0.439	2.114	NA	NA	NA	NA	NA	NA	NA	NA	NA	NA	NA	NA	NA	NA	NA	NA	NA	NA	NA	NA	NA	NA	NA	NA	NA	NA	NA	NA	NA
AusTRCF_306238	NSL437933	AusTRCF306238	N	N	Y	Non Stiff Stalk	WiDiv Reseq	SRR12633663	PRJNA661271	1573.39	1612.51	38.074	76.371	71.933	1.247	172.7	89.52	83.148	0.51	2.512	NA	NA	NA	NA	NA	NA	NA	NA	NA	NA	NA	NA	NA	NA	NA	NA	NA	NA	NA	NA	NA	NA	NA	NA	NA	NA	NA	NA	NA
B-18_INBR.FR.SUPERGOLD	PI340855	B18INBRFRSUPERGOLD	N	N	Y	PopCorn	WiDiv Reseq	SRR12633623	PRJNA661271	1486.35	1446.07	36.09	70.225	65.289	1.134	150.998	94.265	58.544	0.625	2.369	NA	NA	NA	NA	NA	NA	NA	NA	NA	NA	NA	NA	NA	NA	NA	NA	NA	NA	NA	NA	NA	NA	NA	NA	NA	NA	NA	NA	NA
B-28	PI340860	B28	N	N	Y	PopCorn	WiDiv Reseq	SRR12633437	PRJNA661271	1554.9	1564.18	33.624	72.366	69.661	0.889	120.238	68.562	56.076	0.553	1.804	NA	NA	NA	NA	NA	NA	NA	NA	NA	NA	NA	NA	NA	NA	NA	NA	NA	NA	NA	NA	NA	NA	NA	NA	NA	NA	NA	NA	NA
B103	PI594046	SAM299	Y	Y	Y	Non Stiff Stalk	WiDiv Reseq	SRR12633620	PRJNA661271	1108.45	1091.3	37.837	70.314	67.195	1.311	116.873	54.587	63.591	0.463	1.829	20.41	17.017	21.547	11.667	113.5	46.9	-14.154	-4.827	-312410	1.005	0.828	2.75	0.679	0.178	2.886	0.248	46	738338	113.5	-0.031	-2561.25	19.494	0	-8514.75	-32.603	56.282	60.202	94.371	88.752
B104	PI594047	SAM379	Y	Y	Y	Stiff Stalk	WiDiv Reseq	SRR12633562	PRJNA661271	1280.55	1241.19	48.725	77.973	73.057	2.137	136.198	57.757	78.9	0.42	1.94	NA	NA	NA	NA	NA	NA	NA	NA	NA	1.28	1.14	2.5	1.163	0.14	3.805	0.214	41	479195	134.2	0.013	-3899.8	18.87	0.001	-14031	-50.567	39.869	29.784	32.062	23.47
B105	PI594048	SAM134	Y	Y	Y	Stiff Stalk	WiDiv Reseq	SRR12633568	PRJNA661271	1224.53	1204.12	54.764	76.439	72.602	2.204	149.596	60.702	86.439	0.406	2.14	21.77	19.153	21.437	12	144.8	52.4	-8.193	5.852	52243.1	1.173	1.01	3.5	0.932	0.163	3.434	0.242	47.5	1.19243e+06	144.8	-0.136	-102.22	20.185	-0.001	1389.41	-5.989	-4.142	5.531	-25.616	-8.639
B107	PI597925		N	N	Y	Iodent	WiDiv Reseq	SRR12633436	PRJNA661271	1530.96	1503.68	70.238	75.313	67.91	2.498	159.871	77.155	85.455	0.463	2.432	NA	NA	NA	NA	NA	NA	NA	NA	NA	NA	NA	NA	NA	NA	NA	NA	NA	NA	NA	NA	NA	NA	NA	NA	NA	NA	NA	NA	NA
B108	PI597926		N	N	Y	Non Stiff Stalk	WiDiv Reseq	SRR12633662	PRJNA661271	1476.78	1548.5	27.985	73.017	68.938	1.308	163.854	60.148	96.277	0.355	2.454	NA	NA	NA	NA	NA	NA	NA	NA	NA	NA	NA	NA	NA	NA	NA	NA	NA	NA	NA	NA	NA	NA	NA	NA	NA	NA	NA	NA	NA
B109	PI597927	SAM24	Y	Y	Y	Stiff Stalk	WiDiv Reseq	SRR12633371	PRJNA661271	1230.17	1205.38	19.895	75.156	71.301	0.934	173.483	82.45	89.449	0.476	2.485	17.05	13.853	18.093	14.333	172.7	78	33.153	7.779	625380	0.968	0.855	4.25	0.654	0.113	2.866	0.291	76.5	1.91023e+06	172.7	0.148	5328.8	20.865	0	17251	71.637	43.298	45.474	41.543	50.55
B110	PI607381		N	N	Y	Stiff Stalk	WiDiv Reseq	SRR12633661	PRJNA661271	1681.68	1656.25	55.273	78.463	72.25	2.167	179.302	87.269	87.954	0.497	2.585	NA	NA	NA	NA	NA	NA	NA	NA	NA	NA	NA	NA	NA	NA	NA	NA	NA	NA	NA	NA	NA	NA	NA	NA	NA	NA	NA	NA	NA
B111	PI607382		N	N	Y	Stiff Stalk	WiDiv Reseq	SRR12633367	PRJNA661271	1526.87	1570.76	22.616	73.027	69.695	0.622	167.119	84.22	83.191	0.492	2.482	NA	NA	NA	NA	NA	NA	NA	NA	NA	NA	NA	NA	NA	NA	NA	NA	NA	NA	NA	NA	NA	NA	NA	NA	NA	NA	NA	NA	NA
B114	PI607384		N	N	Y	Iodent	WiDiv Reseq	SRR12633435	PRJNA661271	1546.47	1493.89	71.257	72.547	66.961	2.364	143.456	57.465	86.47	0.409	2.259	NA	NA	NA	NA	NA	NA	NA	NA	NA	NA	NA	NA	NA	NA	NA	NA	NA	NA	NA	NA	NA	NA	NA	NA	NA	NA	NA	NA	NA
B115	PI615190		Y	N	Y	Non Stiff Stalk	WiDiv Reseq	SRR12633443	PRJNA661271	1301.56	1250.19	58.578	79.679	74.397	2.685	166.765	90.145	76.807	0.533	2.332	13.747	11.447	15.56	12	163.3	85.8	0.163	-3.741	-172810	NA	NA	NA	NA	NA	NA	NA	NA	NA	NA	NA	NA	NA	NA	NA	NA	NA	NA	NA	NA
B119	PI634213		N	N	Y	Stiff Stalk	WiDiv Reseq	SRR12633364	PRJNA661271	1551.9	1567.05	20.136	73.719	69.791	0.354	163.077	86.584	75.151	0.527	2.405	NA	NA	NA	NA	NA	NA	NA	NA	NA	NA	NA	NA	NA	NA	NA	NA	NA	NA	NA	NA	NA	NA	NA	NA	NA	NA	NA	NA	NA
B120	PI634214		N	N	Y	Non Stiff Stalk	WiDiv Reseq	SRR12633363	PRJNA661271	1578.45	1607.26	23.269	75.209	71.193	0.73	171.442	79.806	91.396	0.459	2.472	NA	NA	NA	NA	NA	NA	NA	NA	NA	NA	NA	NA	NA	NA	NA	NA	NA	NA	NA	NA	NA	NA	NA	NA	NA	NA	NA	NA	NA
B121	PI634215		N	N	Y	Stiff Stalk	WiDiv Reseq	SRR12633366	PRJNA661271	1576.81	1564.47	1.093	73.589	69.177	-0.107	144.983	59.735	89.86	0.384	2.204	NA	NA	NA	NA	NA	NA	NA	NA	NA	NA	NA	NA	NA	NA	NA	NA	NA	NA	NA	NA	NA	NA	NA	NA	NA	NA	NA	NA	NA
B14	NSL65866		N	N	Y	Stiff Stalk	WiDiv Reseq	SRR12633659	PRJNA661271	1616.02	1574.84	55.941	76.43	70.09	1.768	160.654	72.665	88.599	0.446	2.318	NA	NA	NA	NA	NA	NA	NA	NA	NA	NA	NA	NA	NA	NA	NA	NA	NA	NA	NA	NA	NA	NA	NA	NA	NA	NA	NA	NA	NA
B164	PI693353	Ames27066; SAM38	Y	Y	Y	Stiff Stalk	WiDiv Reseq	SRR12633362	PRJNA661271	1174.66	1134.75	54.74	72.657	68.753	2.367	155.57	71.509	83.387	0.461	2.326	19.95	16.76	21.173	13.667	145.6	72.3	19.389	9.732	515841	1.343	1.15	2.75	1.217	0.193	3.922	0.26	75	1.73151e+06	145.6	0.036	3862.85	20.724	0	13635	48.506	-12.164	-9.432	-31.317	-20.097
B2	Ames26769	SAM92	Y	Y	Y	Non Stiff Stalk	WiDiv Reseq	SRR12633561	PRJNA661271	1185.62	1171.8	34.812	73.547	70.269	1.747	158.846	75.021	83.09	0.469	2.342	17.727	13.703	19.607	13	144	58	13.749	1.83	152767	1.21	1.04	3.75	0.992	0.17	3.54	0.206	50	1.33981e+06	144	0.105	1616.77	20.354	0	5092.16	27.896	32.821	24.265	25.382	19.212
B37	PI550467	SAM113	Y	Y	Y	Stiff Stalk	WiDiv Reseq	SRR12633361	PRJNA661271	1243.01	1195.59	56.308	76.845	71.4	3.103	160.699	79.451	81.428	0.484	2.321	17.463	13.95	18.57	14.333	161.4	75.3	-3.924	5.953	116987	1.123	1.013	4	0.894	0.11	3.356	0.248	85.5	1.25715e+06	161.4	-0.126	523.66	20.262	-0.001	2968.56	1.108	-19.708	-21.677	-15.928	-25.029
B46	PI550469	SAM269	Y	Y	Y	Stiff Stalk	WiDiv Reseq	SRR12633658	PRJNA661271	1211.72	1225.5	43.966	75.461	72.271	2.221	155.64	58.837	94.389	0.375	2.237	18.597	14.09	20.07	15	148.5	46	-1.03	-4.56	-190955	1.018	0.913	2.5	0.737	0.105	3.034	0.296	54.5	795608	148.5	0.055	-1126.83	19.602	0	-4660.74	-9.741	-8.7	-5.618	-32.409	-18.685
B47			N	N	Y	Stiff Stalk	WiDiv Reseq	SRR12633657	PRJNA661271	NA	NA	NA	NA	NA	NA	NA	NA	NA	NA	NA	NA	NA	NA	NA	NA	NA	NA	NA	NA	NA	NA	NA	NA	NA	NA	NA	NA	NA	NA	NA	NA	NA	NA	NA	NA	NA	NA	NA	NA
B57	PI550472	SAM381	Y	Y	Y	Non Stiff Stalk	WiDiv Reseq	SRR12633560	PRJNA661271	1243.57	1215.67	35.071	74.639	71.489	1.53	135.354	62.525	71.992	0.468	1.942	15.233	11.903	16.24	12.333	135.7	62.8	-25.77	-12.707	-551936	1.103	1.033	2.75	0.895	0.07	3.355	0.202	54.5	461596	135.7	-0.043	-4620.37	18.816	0.001	-16207	-64.449	-8.527	-11.878	25.198	-3.378
B65	PI550463		N	N	Y	Non Stiff Stalk	WiDiv Reseq	SRR12633660	PRJNA661271	1552.71	1560.28	20.654	73.561	69.152	0.523	157.657	68.056	89.843	0.422	2.398	NA	NA	NA	NA	NA	NA	NA	NA	NA	NA	NA	NA	NA	NA	NA	NA	NA	NA	NA	NA	NA	NA	NA	NA	NA	NA	NA	NA	NA
B66	PI550464		N	N	Y	Non Stiff Stalk	WiDiv Reseq	SRR12633656	PRJNA661271	1494.89	1461.13	57.889	72.019	65.767	2.25	156.342	67.42	86.857	0.432	2.428	NA	NA	NA	NA	NA	NA	NA	NA	NA	NA	NA	NA	NA	NA	NA	NA	NA	NA	NA	NA	NA	NA	NA	NA	NA	NA	NA	NA	NA
B68	PI550465	SAM370	Y	Y	Y	Stiff Stalk	WiDiv Reseq	SRR12633559	PRJNA661271	1299.22	1285.25	43.181	80.046	75.185	2.376	163.617	79.782	82.838	0.483	2.236	17.03	13.123	16.63	14.667	160.8	78.3	-9.288	-10.883	-420240	1.085	0.943	2.75	0.803	0.143	3.189	0.235	63	507821	160.8	0.121	-3164.85	18.954	0.001	-11790	-33.792	24.933	12.465	34.45	17.478
B70	PI550466		N	N	Y	Non Stiff Stalk	WiDiv Reseq	SRR12633360	PRJNA661271	1555.11	1601.99	23.225	74.386	71.273	0.836	165.665	77.084	86.073	0.47	2.396	NA	NA	NA	NA	NA	NA	NA	NA	NA	NA	NA	NA	NA	NA	NA	NA	NA	NA	NA	NA	NA	NA	NA	NA	NA	NA	NA	NA	NA
B73	PI550473	SAM43	Y	Y	Y	Stiff Stalk	WiDiv Reseq	SRR12633402	PRJNA661271	1088.91	1091.26	19.727	75.493	73.351	0.974	175.461	89.082	87.098	0.504	2.457	17.677	13.763	19.057	14	169.3	91.1	16.898	7.735	451176	1.104	0.979	3.943	0.858	0.125	3.274	0.25	82	1.67695e+06	169.3	0.02	3504.35	20.677	0	12148	42.782	13.643	22.331	12.057	22.886
B75	PI608774	SAM142	Y	Y	Y	Non Stiff Stalk	WiDiv Reseq	SRR12633359	PRJNA661271	1197.78	1173.82	43.069	74.79	70.548	2.043	152.209	69.006	83.435	0.45	2.21	18.027	15.927	18.717	11.667	151.6	64.6	0.109	2.402	34509.3	0.928	0.855	2.5	0.631	0.073	2.801	0.25	67	1.17022e+06	151.6	-0.032	285.36	20.158	0	1274.54	2.988	37.711	28.642	48.372	35.762
B76	PI550483	SAM244	Y	Y	Y	Stiff Stalk	WiDiv Reseq	SRR12633619	PRJNA661271	1147.01	1153.41	15.621	71.988	69.343	0.868	142.407	63.415	79.6	0.445	2.134	20.017	16.417	20.607	11.333	139	65.7	-18.758	2.202	-148631	1.075	1.02	3.25	0.872	0.055	3.292	0.192	69	880847	139	-0.195	-1758.24	19.749	-0.001	-4401.83	-30.236	23.748	10.398	28.697	10.055
B77	PI608765	SAM283	Y	Y	Y	Non Stiff Stalk	WiDiv Reseq	SRR12633558	PRJNA661271	1252.22	1227.1	28.509	76.275	73.156	1.084	160.532	67.009	92.6	0.413	2.242	17.297	13.953	19.37	14.667	161.8	65.1	-15.397	-4.351	-296015	1.225	1.153	2.5	1.123	0.073	3.736	0.237	62.5	765965	161.8	-0.089	-2411.72	19.547	0	-8089.25	-33.911	12.203	17.004	18.575	25.303
B79	PI608766	SAM364	Y	Y	Y	Unclassified	WiDiv Reseq	SRR12633557	PRJNA661271	1233.54	1217.6	23.406	76.292	72.738	1.121	142.527	75.715	66.954	0.534	2.03	18.377	14.917	19.37	15.333	131.1	72.8	-11.026	-6.348	-311980	0.955	0.925	4.5	0.696	0.03	2.953	0.255	63.5	535034	131.1	0.007	-2551.53	19.029	0	-9253.49	-33.027	-10.866	-13.98	-22.874	-25.232
B84	PI608767	SAM326	Y	Y	Y	Stiff Stalk	WiDiv Reseq	SRR3720587	PRJNA661271	1281.91	1291.72	30.274	79.259	75.721	1.365	156.642	78.291	75.574	0.498	2.17	18.207	12.48	18.853	13.333	152.9	74.6	-10.944	-8.646	-371798	1.093	0.898	2.5	0.777	0.195	3.134	0.24	81.5	675836	152.9	0.036	-2701.44	19.366	0.001	-9919.67	-32.063	-35.97	-26.494	-50.429	-34.389
B85	PI608777		N	N	Y	Unclassified	WiDiv Reseq	SRR12633468	PRJNA661271	1487.54	1464.97	57.205	72.29	66.738	1.613	131.861	62.538	71.216	0.457	2.139	NA	NA	NA	NA	NA	NA	NA	NA	NA	NA	NA	NA	NA	NA	NA	NA	NA	NA	NA	NA	NA	NA	NA	NA	NA	NA	NA	NA	NA
B87	PI608768		N	N	Y	Unclassified	WiDiv Reseq	SRR12633448	PRJNA661271	1524.15	1460.89	55.795	72.297	66.229	2.037	147.28	60.808	82.95	0.409	2.287	NA	NA	NA	NA	NA	NA	NA	NA	NA	NA	NA	NA	NA	NA	NA	NA	NA	NA	NA	NA	NA	NA	NA	NA	NA	NA	NA	NA	NA
B88	PI550556		N	N	Y	Unclassified	WiDiv Reseq	SRR12633357	PRJNA661271	1629.09	1621.6	47.247	73.835	71.162	1.295	142.813	57.276	82.656	0.412	2.134	NA	NA	NA	NA	NA	NA	NA	NA	NA	NA	NA	NA	NA	NA	NA	NA	NA	NA	NA	NA	NA	NA	NA	NA	NA	NA	NA	NA	NA
B97	PI564682	SAM255	Y	Y	Y	Non Stiff Stalk	WiDiv Reseq	SRR12633655	PRJNA661271	1229.8	1204.06	49.824	75.768	71.797	2.242	164.963	81.332	83.674	0.487	2.335	17.353	14.45	19.5	13.333	161.2	76.6	-18.9	-0.211	-244077	1	0.823	2.5	0.647	0.178	2.87	0.179	69.5	842793	161.2	-0.155	-2302.63	19.685	-0.001	-6472.07	-33.375	4.2	-0.439	-11.338	-10.713
B98	PI564683		N	N	Y	Unclassified	WiDiv Reseq	SRR12633653	PRJNA661271	NA	1701.63	NA	NA	74.198	NA	154	72.901	78.779	0.468	2.191	NA	NA	NA	NA	NA	NA	NA	NA	NA	NA	NA	NA	NA	NA	NA	NA	NA	NA	NA	NA	NA	NA	NA	NA	NA	NA	NA	NA	NA
Bei_10_=_North_10	Ames2332	Bei10=North10	N	N	Y	Unclassified	WiDiv Reseq	SRR12633622	PRJNA661271	1478.05	1448.09	43.1	69.623	64.84	1.565	134.77	61.66	74.847	0.45	2.162	NA	NA	NA	NA	NA	NA	NA	NA	NA	NA	NA	NA	NA	NA	NA	NA	NA	NA	NA	NA	NA	NA	NA	NA	NA	NA	NA	NA	NA
BO9	PI601007	SAM187	N	Y	Y	Unclassified	WiDiv Reseq	SRR12633618	PRJNA661271	NA	NA	NA	NA	NA	NA	NA	NA	NA	NA	NA	17.747	14.073	19.517	14.333	139.4	65.2	0.867	-0.761	-41875.6	0.895	0.81	2.25	0.571	0.085	2.68	0.234	174	1.07455e+06	139.4	0.006	-89.197	20.035	0	-579.83	0.585	-27.408	-24.635	-57.543	-46.587
C103	PI693327	Ames19284; SAM202	Y	Y	Y	Non Stiff Stalk	WiDiv Reseq	SRR12633434	PRJNA661271	1262.7	1209.63	55.955	77.655	71.966	2.836	153.402	59.589	91.566	0.393	2.191	18.37	15.127	19.72	11.667	161.4	57.8	-4.362	1.132	-44122.5	0.893	0.853	2.5	0.613	0.04	2.742	0.175	58.5	994120	161.4	-0.05	-406.84	19.923	0	-1001.71	-6.783	-42	-25.887	-71.036	-41.245
C123	PI693330	Ames19313; SAM288	Y	Y	Y	Non Stiff Stalk	WiDiv Reseq	SRR12633617	PRJNA661271	1164.43	1156.27	33.217	73.113	69.561	1.681	130.97	57.378	74.035	0.429	1.965	20.635	18.35	21.695	11	127	47.4	-17.349	-3.102	-295371	1	0.848	3	0.679	0.153	2.907	0.291	49	759679	127	-0.111	-2525.21	19.535	0	-8047.12	-35.558	29.116	22.265	63.624	42.061
CA-4	PI340836	CA4	N	N	Y	PopCorn	WiDiv Reseq	SRR12633519	PRJNA661271	1508.23	1525.56	49.604	71.519	68.286	1.593	105.91	51.58	57.58	0.475	1.672	NA	NA	NA	NA	NA	NA	NA	NA	NA	NA	NA	NA	NA	NA	NA	NA	NA	NA	NA	NA	NA	NA	NA	NA	NA	NA	NA	NA	NA
CG102			N	N	Y	Stiff Stalk	WiDiv Reseq	SRR12633356	PRJNA661271	NA	NA	NA	NA	NA	NA	NA	NA	NA	NA	NA	NA	NA	NA	NA	NA	NA	NA	NA	NA	NA	NA	NA	NA	NA	NA	NA	NA	NA	NA	NA	NA	NA	NA	NA	NA	NA	NA	NA	NA
CH157	Ames22441		N	N	Y	Unclassified	WiDiv Reseq	SRR12633445	PRJNA661271	1432.67	1392.75	58.202	70.927	63.736	1.707	144.768	55.061	86.052	0.338	2.138	NA	NA	NA	NA	NA	NA	NA	NA	NA	NA	NA	NA	NA	NA	NA	NA	NA	NA	NA	NA	NA	NA	NA	NA	NA	NA	NA	NA	NA
CH701-30	PI693356	Ames27069; SAM164; CH70130	Y	Y	Y	Non Stiff Stalk	WiDiv Reseq	SRR12633355	PRJNA661271	1153.88	1112.22	57.722	72.021	67.604	2.638	156.682	79.467	76.959	0.5	2.385	16.717	12.17	17.84	11	155.7	70.3	0.215	0.907	-3045.02	0.798	0.72	2.75	0.458	0.078	2.385	0.248	69.5	1.1144e+06	155.7	-0.023	106.31	20.088	0	262.87	0.665	-15.575	-13.394	29.073	11.598
CH711-10	Ames27018	CH71110	N	N	Y	Unclassified	WiDiv Reseq	SRR12633588	PRJNA661271	1450.64	1421.55	55.064	68.804	64.971	1.641	145.7	63.091	80.497	0.429	2.246	NA	NA	NA	NA	NA	NA	NA	NA	NA	NA	NA	NA	NA	NA	NA	NA	NA	NA	NA	NA	NA	NA	NA	NA	NA	NA	NA	NA	NA
CH753-4	Ames27021	CH7534	N	N	Y	Stiff Stalk	WiDiv Reseq	SRR12633577	PRJNA661271	1467.39	1426.21	49.394	72.107	65.362	1.662	131.137	62.899	68.872	0.479	2.086	NA	NA	NA	NA	NA	NA	NA	NA	NA	NA	NA	NA	NA	NA	NA	NA	NA	NA	NA	NA	NA	NA	NA	NA	NA	NA	NA	NA	NA
CH9	PI693355	Ames27068; SAM233	Y	Y	Y	Non Stiff Stalk	WiDiv Reseq	SRR12633702	PRJNA661271	1181.45	1149.73	46.187	72.13	68.634	2.125	132.462	49.436	81.512	0.37	1.993	18.15	16.623	18.623	13.667	132.1	41.1	-11.572	-0.807	-174896	1.055	0.86	2.75	0.715	0.195	3.02	0.181	35.5	910012	132.1	-0.103	-1490.56	19.796	0	-4628.37	-22.274	-45.477	-36.844	-28.492	-22.871
CI_40H	PI694078	Ames26128; CI40H	N	N	Y	Unclassified	WiDiv Reseq	SRR12633616	PRJNA661271	1573.27	1534.31	62.75	74.564	68.003	2.661	148.621	52.601	95.783	0.359	2.303	NA	NA	NA	NA	NA	NA	NA	NA	NA	NA	NA	NA	NA	NA	NA	NA	NA	NA	NA	NA	NA	NA	NA	NA	NA	NA	NA	NA	NA
CM105	PI587124	SAM145	Y	Y	Y	Stiff Stalk	WiDiv Reseq	SRR12633508	PRJNA661271	1028.25	1007.83	37.727	67.3	62.875	2.083	132.17	55.55	76.756	0.404	2.155	13.973	11.163	14.657	13.333	129.5	45.1	4.066	1.001	37131.8	0.753	0.66	2.333	0.393	0.093	2.223	0.253	52.5	1.16218e+06	129.5	0.009	545.95	20.148	0	1553.82	7.911	-59.504	-46.181	-70.082	-48.079
CO257	Ames27052		N	N	Y	Stiff Stalk	WiDiv Reseq	SRR12633354	PRJNA661271	1613.75	1601.5	57.782	74.238	70.975	1.793	118.308	47.597	75.394	0.374	1.704	NA	NA	NA	NA	NA	NA	NA	NA	NA	NA	NA	NA	NA	NA	NA	NA	NA	NA	NA	NA	NA	NA	NA	NA	NA	NA	NA	NA	NA
CO258	Ames27053		N	N	Y	Stiff Stalk	WiDiv Reseq	SRR12633353	PRJNA661271	1618.37	1577.94	42.915	77.051	70.096	1.542	139.872	71.745	69.873	0.5	2.03	NA	NA	NA	NA	NA	NA	NA	NA	NA	NA	NA	NA	NA	NA	NA	NA	NA	NA	NA	NA	NA	NA	NA	NA	NA	NA	NA	NA	NA
CQ702RC	PI566938		N	N	Y	Non Stiff Stalk	WiDiv Reseq	SRR12633352	PRJNA661271	NA	NA	NA	NA	NA	NA	NA	NA	NA	NA	NA	20.123	17.377	19.483	13	NA	NA	NA	NA	-184966	NA	NA	NA	NA	NA	NA	NA	NA	NA	NA	NA	NA	NA	NA	NA	NA	NA	NA	NA	NA
CR_22_INBRED	PI267165	CR22INBRED	N	N	Y	Unclassified	WiDiv Reseq	SRR12633506	PRJNA661271	1413.99	1393.64	58.74	70.047	64.191	2.214	163.679	63.759	93.404	0.404	2.525	NA	NA	NA	NA	NA	NA	NA	NA	NA	NA	NA	NA	NA	NA	NA	NA	NA	NA	NA	NA	NA	NA	NA	NA	NA	NA	NA	NA	NA
CR14	PI601683	SAM63	N	Y	Y	Stiff Stalk	WiDiv Reseq	SRR12633542	PRJNA661271	1404.76	1373.29	43.087	68.823	63.277	1.333	131.14	61.872	69.137	0.456	2.094	12.053	8.74	12.113	13	131.1	55.1	29.638	3.094	369479	0.835	0.738	2.25	0.485	0.098	2.473	0.186	73.5	1.52973e+06	131.1	0.184	3824.18	20.545	0	11526	58.492	-11.522	-5.879	-14.756	-2.541
CS405	PI559916	SAM4	N	Y	Y	Unclassified	WiDiv Reseq	SRR12633566	PRJNA661271	NA	NA	NA	NA	NA	NA	NA	NA	NA	NA	NA	17.973	13.433	18.193	14	NA	NA	57.105	13.445	1.42884e+06	0.923	0.798	2.5	0.592	0.125	2.706	0.231	65	2.93798e+06	NA	0.208	10617	21.486	0	34261	123.87	-37.191	-33.45	-64.809	-46.487
DE2	PI606330	SAM319	Y	Y	Y	Iodent	WiDiv Reseq	SRR12633652	PRJNA661271	1232.23	1231.48	34.806	76.347	73.037	1.755	150.754	71.721	79.163	0.47	2.142	12.72	10.41	12.913	12.333	NA	NA	NA	NA	NA	0.913	0.858	3.5	0.616	0.055	2.781	0.224	62.5	698602	153.5	0.037	-2715.88	19.414	0.001	-9748.61	-33.516	6.179	14.902	29.535	40.348
DE3	PI638551		N	N	Y	Non Stiff Stalk	WiDiv Reseq	SRR12633651	PRJNA661271	1206.04	1198.38	27.742	75.713	72.125	1.508	147.821	66.333	80.251	0.446	2.123	NA	NA	NA	NA	NA	NA	NA	NA	NA	NA	NA	NA	NA	NA	NA	NA	NA	NA	NA	NA	NA	NA	NA	NA	NA	NA	NA	NA	NA
DE4	PI638552		N	N	Y	Non Stiff Stalk	WiDiv Reseq	SRR12633430	PRJNA661271	1481.99	1557.74	31.836	70.171	69.156	1.046	157.951	59.456	97.042	0.362	2.385	NA	NA	NA	NA	NA	NA	NA	NA	NA	NA	NA	NA	NA	NA	NA	NA	NA	NA	NA	NA	NA	NA	NA	NA	NA	NA	NA	NA	NA
DE811	PI550558	SAM265	Y	Y	Y	Stiff Stalk	WiDiv Reseq	SRR12633556	PRJNA661271	1288.22	1296.47	19.513	79.188	76.605	1.031	173.643	86.408	86.8	0.498	2.344	17.48	14.283	17.633	14.667	167.9	87.1	-4.461	-4.97	-249108	1.038	0.938	3.5	0.773	0.1	3.104	0.25	77.5	805438	167.9	0.034	-1622.19	19.619	0	-6226.33	-16.764	43.5	22.227	43.07	18.874
DJ7	PI601191	SAM25	N	Y	Y	Stiff Stalk	WiDiv Reseq	SRR12633460	PRJNA661271	1504.57	1541.82	19.158	73.6	69.232	0.479	168.038	86.696	79.952	0.512	2.508	17.563	12.293	17.373	13.667	168	83.5	28.007	9.873	661021	1.033	0.89	4.5	0.722	0.143	3.024	0.262	88	1904178	168	0.082	5153.36	20.861	0	17198	63.621	8.815	10.129	-8.229	5.96
DK4676A	PI601300	4676A; X4676A	N	N	Y	Unclassified	WiDiv Reseq	SRR12633541	PRJNA661271	1461.85	1454.24	20.969	68.279	65.524	0.635	151.275	66.653	81.887	0.44	2.37	16.243	13.853	17.01	14.333	151.3	66.9	14.779	4.709	254807	1.015	0.91	2.25	0.728	0.105	3.027	0.27	63	1.42106e+06	151.3	0.058	2317.9	20.439	0	7714.43	33.102	35.573	32.92	47.93	48.547
DK78002A	PI601301	78002A	N	N	Y	Stiff Stalk	WiDiv Reseq	SRR12633540	PRJNA661271	1587.72	1531.06	44.326	74.897	68.606	1.51	156.743	69.068	86.728	0.429	2.378	NA	NA	NA	NA	NA	NA	NA	NA	NA	NA	NA	NA	NA	NA	NA	NA	NA	NA	NA	NA	NA	NA	NA	NA	NA	NA	NA	NA	NA
DK78010	PI601211	SAM140; 78010	N	Y	Y	Stiff Stalk	WiDiv Reseq	SRR12633433	PRJNA661271	1541.91	1522.23	40.858	74.632	68.605	1.362	137.041	69.572	68.903	0.5	2.117	15.22	11.713	15.933	13.667	137	68.3	19.582	-2.757	33721.2	0.845	0.723	2.75	0.498	0.123	2.466	0.242	60	1171838	137	0.245	1221.44	20.16	0.001	2749.57	32.485	11.445	19.089	-4.687	13.356
DK78371A	PI601438	SAM309; 78371A; X78371A	N	Y	Y	Non Stiff Stalk	WiDiv Reseq	SRR12633374	PRJNA661271	1567.58	1553.35	23.188	73.574	69.525	0.649	160.781	63.87	93.196	0.4	2.371	19.52	17.15	20.507	14.333	160.8	60.7	-11.074	-6.079	-333836	1.148	1.1	2.5	1.005	0.048	3.531	0.195	60	720856	160.8	-0.005	-2480.13	19.459	0	-8952.91	-30.786	28.924	20.138	38.861	31.551
DKFAPW	PI600958	SAM86; FAPW	N	Y	Y	Stiff Stalk	WiDiv Reseq	SRR12633615	PRJNA661271	1454.87	1472.41	19.969	70.1	66.281	0.664	140.615	66.7	74.164	0.462	2.221	15.47	12.237	15.23	15.667	140.6	63	7.235	0.344	204061	0.96	0.825	4.25	0.625	0.135	2.809	0.215	68.5	1.36071e+06	140.6	0.047	1320.98	20.376	0	3907.6	12.506	-32.001	-27.594	-49.633	-45.277
DKFBHJ	PI601439	SAM198; FBHJ	N	Y	Y	Stiff Stalk	WiDiv Reseq	SRR12633543	PRJNA661271	1505.38	1543.81	25.106	72.581	69.133	0.884	167.252	57.861	106.524	0.337	2.519	15.243	12.243	14.767	14.667	167.3	49.9	-5.626	-0.478	-78453.9	0.845	0.688	3	0.459	0.158	2.414	0.243	60.5	1.02471e+06	167.3	-0.065	-639.24	19.967	0	-2071.33	-10.86	-25.387	-13.827	-38.92	-19.242
DKHBA1	PI601172	SAM194; HBA1	N	Y	Y	Unclassified	WiDiv Reseq	SRR3720728	PRJNA661271	1640.32	1660.52	18.198	75.648	72.397	0.456	154.289	58.677	92.955	0.38	2.251	17.827	15.45	18.37	13	154.3	56.2	12.369	-3.623	-61524	0.908	0.863	2.25	0.623	0.045	2.781	0.212	61	1.04485e+06	154.3	0.18	384.01	19.995	0.001	-6.544	17.019	54.442	36.177	73.248	45.096
DKIB014	PI601208	IB014	N	N	Y	Iodent	WiDiv Reseq	SRR12633429	PRJNA661271	1458.38	1439.07	35.649	70.429	65.246	0.947	139.269	70.946	66.674	0.506	2.24	NA	NA	NA	NA	NA	NA	NA	NA	NA	NA	NA	NA	NA	NA	NA	NA	NA	NA	NA	NA	NA	NA	NA	NA	NA	NA	NA	NA	NA
DKMBNA	PI601209	SAM130; MBNA	N	Y	Y	Non Stiff Stalk	WiDiv Reseq	SRR12633539	PRJNA661271	1428.78	1395.76	62.629	69.649	63.959	2.452	165.026	52.965	107.307	0.305	2.643	15.697	13.4	15.167	11	165	47.6	11.243	-0.243	70521.9	0.738	0.563	3.75	0.327	0.175	2.052	0.234	59.5	1.20189e+06	165	0.094	1099.55	20.197	0	2814.03	19.129	5.325	-0.526	19.288	-6.669
DKPB80	PI601441	SAM15; PB80	N	Y	Y	Stiff Stalk	WiDiv Reseq	SRR12633614	PRJNA661271	1520.77	1532.68	30.398	73.343	68.654	1.122	157.545	78.862	79.908	0.485	2.411	16.393	11.72	17.67	13.667	157.5	73	26.468	12.366	790423	0.993	0.895	4.25	0.715	0.098	2.967	0.242	79	2.11954e+06	157.5	0.024	5748.75	21.015	0	19747	65.223	3.899	7.77	-10.955	-1.888
E8501	PI601724	SAM139	N	Y	Y	Non Stiff Stalk	WiDiv Reseq	SRR12633650	PRJNA661271	1611.72	1464.18	106.177	74.035	65.847	4.938	137.687	51.714	88.024	0.349	2.125	14.61	12.297	15.45	13.333	137.7	42.3	0.372	3.348	55999.8	0.845	0.683	3.75	0.456	0.163	2.409	0.264	44.5	1.18462e+06	137.7	-0.03	372.06	20.176	0	1933.65	5.377	-34.303	-28.35	-22.016	-28.359
EAST_028	Ames2330	EAST028	N	N	Y	Unclassified	WiDiv Reseq	SRR12633752	PRJNA661271	1470.15	1370.25	46.843	68.168	62.096	1.688	132.286	67.17	66.332	0.506	2.149	NA	NA	NA	NA	NA	NA	NA	NA	NA	NA	NA	NA	NA	NA	NA	NA	NA	NA	NA	NA	NA	NA	NA	NA	NA	NA	NA	NA	NA
Eng-Li_Chih	PI427109	EngLiChih	N	N	Y	Unclassified	WiDiv Reseq	SRR12633613	PRJNA661271	1498.29	1454.34	41.279	72.383	65.897	1.468	145.753	69.029	77.151	0.472	2.235	NA	NA	NA	NA	NA	NA	NA	NA	NA	NA	NA	NA	NA	NA	NA	NA	NA	NA	NA	NA	NA	NA	NA	NA	NA	NA	NA	NA	NA
F118	PI555462	DKF118	N	N	Y	Stiff Stalk	WiDiv Reseq	SRR12633554	PRJNA661271	NA	NA	NA	NA	NA	NA	NA	NA	NA	NA	NA	17.273	12.627	19.96	14.333	NA	NA	NA	NA	321427	NA	NA	NA	NA	NA	NA	NA	NA	NA	NA	NA	NA	NA	NA	NA	NA	NA	NA	NA	NA
F2834T	PI693363	Ames27112; SAM157	Y	Y	Y	Tropical	WiDiv Reseq	SRR12633649	PRJNA661271	1271.06	1241.56	44.021	77.251	73.267	2.121	142.557	62.815	80.076	0.436	2.047	18.637	14.717	19.203	15	136.4	61	-15.142	5.034	-3433.07	1.183	1.045	3.25	0.983	0.138	3.503	0.218	61.5	1.12531e+06	136.4	-0.195	-813.87	20.102	-0.001	-695.85	-18.881	58.015	37.798	55.62	36.657
FBLA	PI546482	SAM251; DKFBLA	N	Y	Y	Stiff Stalk	WiDiv Reseq	SRR12633505	PRJNA661271	NA	NA	NA	NA	NA	NA	NA	NA	NA	NA	NA	13.28	9.54	13.267	13	NA	NA	-6.183	-3.866	-219255	0.84	0.688	3	0.457	0.153	2.406	0.255	52	852398	NA	0.004	-1518.39	19.701	0	-5524.76	-17.47	-45.36	-28.894	-61.166	-29.361
FBLL	PI546481	DKFBLL	N	N	Y	Stiff Stalk	WiDiv Reseq	SRR7703427	PRJNA661271	NA	NA	NA	NA	NA	NA	NA	NA	NA	NA	NA	NA	NA	NA	NA	NA	NA	NA	NA	NA	NA	NA	NA	NA	NA	NA	NA	NA	NA	NA	NA	NA	NA	NA	NA	NA	NA	NA	NA	NA
FC46	PI257517		N	N	Y	PopCorn	WiDiv Reseq	SRR12633457	PRJNA661271	1494.77	1453.09	129.313	73.329	66.688	4.63	110.971	56.51	55.262	0.492	1.827	NA	NA	NA	NA	NA	NA	NA	NA	NA	NA	NA	NA	NA	NA	NA	NA	NA	NA	NA	NA	NA	NA	NA	NA	NA	NA	NA	NA	NA
FR19	PI600772	SAM108	N	Y	Y	Stiff Stalk	WiDiv Reseq	SRR12633648	PRJNA661271	1507.1	1462.87	35.994	71.197	65.857	1.135	145.792	67.358	79.878	0.443	2.261	14.54	11.907	14.44	14	145.8	59.4	21.93	-1.3	136508	0.88	0.753	3.333	0.524	0.127	2.57	0.233	58.5	1.28037e+06	145.8	0.234	1958.4	20.288	0.001	5168.46	37.933	27.012	5.192	31.617	7.435
G80	PI601037	SAM349	N	Y	Y	Stiff Stalk	WiDiv Reseq	SRR12633538	PRJNA661271	NA	NA	NA	NA	NA	NA	NA	NA	NA	NA	NA	17.523	14.78	18.563	14	154.9	60.9	-11.784	-10.277	-426243	0.893	0.8	3.667	0.571	0.093	2.662	0.261	55.5	593162	154.9	0.056	-3125	19.178	0.001	-11631	-37.041	6.538	1.989	25.032	7.091
H105W	PI587127	SAM218	Y	Y	Y	Stiff Stalk	WiDiv Reseq	SRR12633351	PRJNA661271	1169.83	1149.3	40.976	73.852	69.303	2.132	141.801	71.173	71.068	0.503	2.096	15.683	12.363	16.23	14	137.5	76.2	8.332	-4.057	-107824	0.915	0.853	3.75	0.614	0.063	2.778	0.294	66	938524	137.5	0.127	-120.03	19.84	0.001	-1618.8	9.049	-36.945	-33.233	-29.974	-32.291
H110	PI550526		N	N	Y	Stiff Stalk	WiDiv Reseq	SRR12633647	PRJNA661271	1657.76	1637.22	42.167	76.614	72.153	1.401	171.074	100.95	71.855	0.586	2.429	NA	NA	NA	NA	NA	NA	NA	NA	NA	NA	NA	NA	NA	NA	NA	NA	NA	NA	NA	NA	NA	NA	NA	NA	NA	NA	NA	NA	NA
H113	Ames26803		N	N	Y	Unclassified	WiDiv Reseq	SRR12633553	PRJNA661271	1608.17	1514.43	99.307	73.549	67.493	3.907	119.536	54.028	64.28	0.453	1.826	NA	NA	NA	NA	NA	NA	NA	NA	NA	NA	NA	NA	NA	NA	NA	NA	NA	NA	NA	NA	NA	NA	NA	NA	NA	NA	NA	NA	NA
H114	Ames22751		N	N	Y	Stiff Stalk	WiDiv Reseq	SRR12633349	PRJNA661271	1524.06	1536.55	21.801	72.996	69.071	0.515	136.364	72.419	64.175	0.528	2.07	NA	NA	NA	NA	NA	NA	NA	NA	NA	NA	NA	NA	NA	NA	NA	NA	NA	NA	NA	NA	NA	NA	NA	NA	NA	NA	NA	NA	NA
H121	Ames26804		N	N	Y	Unclassified	WiDiv Reseq	SRR12633348	PRJNA661271	1547.29	1536.2	39.455	72.951	68.457	1.548	138.418	52.534	87.628	0.37	2.092	NA	NA	NA	NA	NA	NA	NA	NA	NA	NA	NA	NA	NA	NA	NA	NA	NA	NA	NA	NA	NA	NA	NA	NA	NA	NA	NA	NA	NA
H122w	Ames26805		N	N	Y	Stiff Stalk	WiDiv Reseq	SRR12633552	PRJNA661271	1721.84	1641.35	39.486	77.34	71.265	1.089	170.418	85.796	84.006	0.496	2.458	NA	NA	NA	NA	NA	NA	NA	NA	NA	NA	NA	NA	NA	NA	NA	NA	NA	NA	NA	NA	NA	NA	NA	NA	NA	NA	NA	NA	NA
H42	Ames26784		N	N	Y	Unclassified	WiDiv Reseq	SRR12633428	PRJNA661271	1516.41	1480.92	44.842	71.519	66.635	1.544	124.145	64.171	67.347	0.494	1.989	NA	NA	NA	NA	NA	NA	NA	NA	NA	NA	NA	NA	NA	NA	NA	NA	NA	NA	NA	NA	NA	NA	NA	NA	NA	NA	NA	NA	NA
H5	Ames26772		N	N	Y	Non Stiff Stalk	WiDiv Reseq	SRR12633347	PRJNA661271	1482.06	1499.75	56.237	71.808	66.73	2.121	142.127	59.436	79.623	0.422	2.176	NA	NA	NA	NA	NA	NA	NA	NA	NA	NA	NA	NA	NA	NA	NA	NA	NA	NA	NA	NA	NA	NA	NA	NA	NA	NA	NA	NA	NA
H71	Ames26793		N	N	Y	Non Stiff Stalk	WiDiv Reseq	SRR12633350	PRJNA661271	1539.23	1544.51	21.946	72.545	68.49	0.73	155.902	74.578	83.626	0.469	2.344	NA	NA	NA	NA	NA	NA	NA	NA	NA	NA	NA	NA	NA	NA	NA	NA	NA	NA	NA	NA	NA	NA	NA	NA	NA	NA	NA	NA	NA
H84	PI587128	SAM248	Y	Y	Y	Stiff Stalk	WiDiv Reseq	SRR12633646	PRJNA661271	1243.26	1183.44	60.813	76.874	71.212	3.089	144.568	58.162	85.271	0.4	2.101	16.7	14.97	16.417	15.667	146.9	55.9	-16.168	1.28	-138718	0.98	0.86	3	0.666	0.12	2.894	0.243	45.5	863708	146.9	-0.142	-1621.79	19.72	-0.001	-4152.41	-26.882	-41.6	-31.932	-40.272	-17.77
H91	PI693365	Ames27114; SAM278	Y	Y	Y	Stiff Stalk	WiDiv Reseq	SRR12633346	PRJNA661271	1294.49	1255.24	25.491	77.21	73.808	1.069	164.672	85.699	78.255	0.521	2.316	16.76	12.86	17.637	14.333	165	83.3	-6.335	-2.585	-173787	1.095	0.88	2.5	0.757	0.215	3.114	0.296	83.5	777872	165	-0.012	-1349.54	19.569	0	-4807.13	-17.371	-12.466	-6.551	-3.797	-3.661
H95	PI693333	Ames19319; SAM199	Y	Y	Y	Non Stiff Stalk	WiDiv Reseq	SRR12633345	PRJNA661271	1249.74	1233.04	47.157	78.047	73.479	2.348	141.636	60.525	81.394	0.429	2.002	17.91	14.203	18.04	13.333	136.5	56.8	-2.352	-0.149	-84534.6	0.98	0.83	2.75	0.654	0.15	2.849	0.232	51	1.01748e+06	136.5	-0.02	-491.7	19.957	0	-1634.46	-4.911	-34.549	-34.007	-53.361	-54.159
H96	Ames26797		N	N	Y	Unclassified	WiDiv Reseq	SRR12633551	PRJNA661271	1615.69	1597.45	60.02	76.039	71.107	1.67	147.915	75.222	74.718	0.498	2.153	NA	NA	NA	NA	NA	NA	NA	NA	NA	NA	NA	NA	NA	NA	NA	NA	NA	NA	NA	NA	NA	NA	NA	NA	NA	NA	NA	NA	NA
H99	PI587129	SAM96	Y	Y	Y	Non Stiff Stalk	WiDiv Reseq	SRR12633537	PRJNA661271	1134.58	1132.45	26.919	71.271	68.445	1.151	115.756	43.248	72.191	0.361	1.732	15.607	13.77	16.487	14.333	111.8	30.9	20.799	-0.499	132484	0.718	0.638	2.25	0.363	0.08	2.131	0.256	26.5	1314404	111.8	0.207	1888.61	20.326	0.001	5268.6	38.064	-57.612	-54.789	-84.439	-79.574
HP301	PI587131	SAM351	Y	Y	Y	PopCorn	WiDiv Reseq	SRR12633645	PRJNA661271	1221.63	1217.78	29.611	75.361	72.147	1.612	151.733	84.124	66.202	0.559	2.167	14.56	11.313	15.443	14.667	146.3	84.2	-20.175	-6.797	-384285	NA	NA	NA	NA	NA	NA	NA	NA	585710	146.3	-0.084	-3282.74	19.16	0	-11166	-46.937	-31.255	-25.984	-39.023	-34.447
Huanyao	Ames2337		N	N	Y	Tropical	WiDiv Reseq	SRR12633343	PRJNA661271	1527.94	1505.46	39.108	71.95	67.413	1.218	129.72	68.074	63.803	0.518	2.036	NA	NA	NA	NA	NA	NA	NA	NA	NA	NA	NA	NA	NA	NA	NA	NA	NA	NA	NA	NA	NA	NA	NA	NA	NA	NA	NA	NA	NA
Huobai	Ames2339		N	N	Y	Tropical	WiDiv Reseq	SRR12633549	PRJNA661271	1697.16	1664.32	25.135	75.169	72.393	0.606	165.561	84.358	80.45	0.513	2.365	NA	NA	NA	NA	NA	NA	NA	NA	NA	NA	NA	NA	NA	NA	NA	NA	NA	NA	NA	NA	NA	NA	NA	NA	NA	NA	NA	NA	NA
Hy	Ames26808	SAM242	Y	Y	Y	Non Stiff Stalk	WiDiv Reseq	SRR12633342	PRJNA661271	1217.28	1192.89	53.272	76.085	71.792	2.548	145.77	78.103	70.105	0.526	2.175	19.207	15.483	20.227	13	NA	NA	NA	NA	NA	0.993	0.815	3.25	0.66	0.178	2.847	0.267	81.5	887123	150.3	0.077	-1012.8	19.759	0	-4271.6	-6.676	-17.217	-16.043	-27.103	-25.276
I29	PI686057	Ames27115; SAM257	Y	Y	Y	PopCorn	WiDiv Reseq	SRR12633536	PRJNA661271	1109.63	1099.62	19.462	69.344	66.555	0.799	124.528	60.488	65.875	0.48	1.97	13.31	9.8	14.95	10	124.9	58	-0.517	-5.648	-230493	0.768	0.735	3.5	0.458	0.033	2.361	0.224	45	838323	124.9	0.091	-1317.15	19.677	0.001	-5370.46	-9.517	-65.328	-58.698	-101.151	-80.799
Ia453	Ames22030		N	N	Y	Sweet Corn	WiDiv Reseq	SRR12633442	PRJNA661271	1441.73	1377.07	113.991	68.741	63.394	3.981	108.359	46.74	65.866	0.446	1.837	NA	NA	NA	NA	NA	NA	NA	NA	NA	NA	NA	NA	NA	NA	NA	NA	NA	NA	NA	NA	NA	NA	NA	NA	NA	NA	NA	NA	NA
IA2132	PI587134		Y	N	Y	Sweet Corn	WiDiv Reseq	SRR12633431	PRJNA661271	1014.09	1001.6	29.282	67.563	63.875	1.578	118.899	43.07	75.546	0.347	1.947	17.5	15.233	18.177	10.667	NA	NA	NA	NA	NA	NA	NA	NA	NA	NA	NA	NA	NA	NA	NA	NA	NA	NA	NA	NA	NA	NA	NA	NA	NA
IBB14	PI601565	DKIBB14	N	N	Y	Iodent	WiDiv Reseq	SRR12633555	PRJNA661271	1451.93	1424.74	22.637	67.23	64.246	0.739	152.903	76.508	75.479	0.497	2.403	NA	NA	NA	NA	NA	NA	NA	NA	NA	NA	NA	NA	NA	NA	NA	NA	NA	NA	NA	NA	NA	NA	NA	NA	NA	NA	NA	NA	NA
IBB15	PI601458	DKIBB15	N	N	Y	Iodent	WiDiv Reseq	SRR12633788	PRJNA661271	1420.87	1387.92	29.714	69.076	63.99	1.185	136.099	58.527	77.208	0.423	2.223	NA	NA	NA	NA	NA	NA	NA	NA	NA	NA	NA	NA	NA	NA	NA	NA	NA	NA	NA	NA	NA	NA	NA	NA	NA	NA	NA	NA	NA
IBC2	PI601459	DKIBC2	N	N	Y	Non Stiff Stalk	WiDiv Reseq	SRR12633504	PRJNA661271	1469.76	1401.53	72.028	70.268	63.897	2.576	148.205	68.378	77.129	0.457	2.415	NA	NA	NA	NA	NA	NA	NA	NA	NA	NA	NA	NA	NA	NA	NA	NA	NA	NA	NA	NA	NA	NA	NA	NA	NA	NA	NA	NA	NA
ICI_193	PI559380	ICI193	N	N	Y	Unclassified	WiDiv Reseq	SRR12633503	PRJNA661271	NA	NA	NA	NA	NA	NA	NA	NA	NA	NA	NA	NA	NA	NA	NA	NA	NA	NA	NA	NA	NA	NA	NA	NA	NA	NA	NA	NA	NA	NA	NA	NA	NA	NA	NA	NA	NA	NA	NA	NA
ICI_441	PI559381	ICI441	N	N	Y	Stiff Stalk	WiDiv Reseq	SRR12633612	PRJNA661271	NA	NA	NA	NA	NA	NA	NA	NA	NA	NA	NA	NA	NA	NA	NA	NA	NA	NA	NA	NA	NA	NA	NA	NA	NA	NA	NA	NA	NA	NA	NA	NA	NA	NA	NA	NA	NA	NA	NA	NA
ICI_740	PI559382	SAM50; ICI740	N	Y	Y	Stiff Stalk	WiDiv Reseq	SRR12633427	PRJNA661271	NA	NA	NA	NA	NA	NA	NA	NA	NA	NA	NA	18.527	14.033	18.183	13.667	NA	NA	NA	NA	NA	1.138	1.015	3.75	0.915	0.123	3.384	0.24	66	1.6215e+06	NA	0.126	3657.5	20.629	0	11325	50.899	26.624	24.853	30.279	21.107
ICI_893	PI559383	ICI893	N	N	Y	Stiff Stalk	WiDiv Reseq	SRR12633426	PRJNA661271	NA	NA	NA	NA	NA	NA	NA	NA	NA	NA	NA	NA	NA	NA	NA	NA	NA	NA	NA	NA	NA	NA	NA	NA	NA	NA	NA	NA	NA	NA	NA	NA	NA	NA	NA	NA	NA	NA	NA	NA
ICI_986	PI559384	ICI986	N	N	Y	Iodent	WiDiv Reseq	SRR12633425	PRJNA661271	NA	NA	NA	NA	NA	NA	NA	NA	NA	NA	NA	NA	NA	NA	NA	NA	NA	NA	NA	NA	NA	NA	NA	NA	NA	NA	NA	NA	NA	NA	NA	NA	NA	NA	NA	NA	NA	NA	NA	NA
ICI_581	PI564697	ICI581	N	N	Y	Non Stiff Stalk	WiDiv Reseq	SRR12633502	PRJNA661271	NA	NA	NA	NA	NA	NA	NA	NA	NA	NA	NA	NA	NA	NA	NA	NA	NA	NA	NA	NA	NA	NA	NA	NA	NA	NA	NA	NA	NA	NA	NA	NA	NA	NA	NA	NA	NA	NA	NA	NA
IDS28	PI686059	Ames24575; SAM264	Y	Y	Y	PopCorn	WiDiv Reseq	SRR12633644	PRJNA661271	1224.53	1205.35	42.791	75.566	71.989	2.023	154.636	95.219	60.601	0.606	2.208	13.543	10.677	14.6	16	147.7	91.2	-2.535	-6.98	-262304	0.965	0.775	4.25	0.589	0.19	2.742	0.225	91	806058	147.7	0.097	-1625.79	19.621	0.001	-6455.03	-14.545	-12.642	-20.85	-15.725	-19.178
IDS69	PI686062	Ames24576; SAM285	Y	Y	Y	PopCorn	WiDiv Reseq	SRR12633548	PRJNA661271	1266.35	1257.23	32.064	76.672	73.978	1.482	109.803	58.006	53.167	0.541	1.561	14.207	11.373	15.247	12	113.7	60	-6.486	-5.067	-288553	0.885	0.763	2	0.531	0.123	2.592	0.259	59.5	764034	113.7	0.022	-2028.07	19.543	0	-7559.52	-22.103	-72.731	-58.244	-88.152	-69.157
IDS91	PI686063	Ames24577; SAM343	Y	Y	Y	PopCorn	WiDiv Reseq	SRR12633642	PRJNA661271	1213.15	1187.47	42.032	74.759	70.863	2.05	124.087	65.105	57.637	0.521	1.802	15.457	13.077	17.25	11	130.7	66.7	-11.362	-3.189	-226354	0.903	0.675	2.5	0.5	0.228	2.541	0.203	64.5	628880	130.7	-0.037	-1987.97	19.262	0	-6728.33	-27.909	-7.076	-10.178	-12.489	-18.472
Il778d	Ames27446		N	N	Y	Sweet Corn	WiDiv Reseq	SRR12633341	PRJNA661271	1502.88	1504.93	72.109	73.311	68.137	2.591	141.008	55.648	81.356	0.386	2.186	NA	NA	NA	NA	NA	NA	NA	NA	NA	NA	NA	NA	NA	NA	NA	NA	NA	NA	NA	NA	NA	NA	NA	NA	NA	NA	NA	NA	NA
INB_101LFY/LFY_(A632_X_M16_S5)	NSL174429	INB101LFYLFYA632XM16S5	N	N	Y	Stiff Stalk	WiDiv Reseq	SRR12633340	PRJNA661271	1625.98	1675.7	21.698	75.229	72.338	0.94	160.581	64.149	94.175	0.391	2.35	NA	NA	NA	NA	NA	NA	NA	NA	NA	NA	NA	NA	NA	NA	NA	NA	NA	NA	NA	NA	NA	NA	NA	NA	NA	NA	NA	NA	NA
INBRED_109	PI186196	INBRED109	N	N	Y	Tropical	WiDiv Reseq	SRR12633547	PRJNA661271	1698.54	1655.31	60.368	79.019	72.987	1.919	149.975	87.968	65.736	0.573	2.167	NA	NA	NA	NA	NA	NA	NA	NA	NA	NA	NA	NA	NA	NA	NA	NA	NA	NA	NA	NA	NA	NA	NA	NA	NA	NA	NA	NA	NA
INBRED_141	PI186199	INBRED141	N	N	Y	Unclassified	WiDiv Reseq	SRR12633641	PRJNA661271	1693.7	1591.8	99.86	77.901	70.441	3.361	183.817	78.214	102.313	0.42	2.671	NA	NA	NA	NA	NA	NA	NA	NA	NA	NA	NA	NA	NA	NA	NA	NA	NA	NA	NA	NA	NA	NA	NA	NA	NA	NA	NA	NA	NA
INBRED_2-687	PI186215	INBRED2687	N	N	Y	Tropical	WiDiv Reseq	SRR12633610	PRJNA661271	1623.14	1583.25	73.268	77.287	70.549	2.622	143.889	81.505	64.7	0.566	2.093	NA	NA	NA	NA	NA	NA	NA	NA	NA	NA	NA	NA	NA	NA	NA	NA	NA	NA	NA	NA	NA	NA	NA	NA	NA	NA	NA	NA	NA
INBRED_305	PI186226	INBRED305	N	N	Y	Unclassified	WiDiv Reseq	SRR12633640	PRJNA661271	NA	1649.95	NA	NA	72.219	NA	114.15	63.003	58.962	0.524	1.7	NA	NA	NA	NA	NA	NA	NA	NA	NA	NA	NA	NA	NA	NA	NA	NA	NA	NA	NA	NA	NA	NA	NA	NA	NA	NA	NA	NA	NA
INBRED_309	PI186227	INBRED309	N	N	Y	Unclassified	WiDiv Reseq	SRR12633339	PRJNA661271	1622.69	1564.66	60.277	72.475	69.204	1.734	130.606	56.459	71.228	0.434	1.976	NA	NA	NA	NA	NA	NA	NA	NA	NA	NA	NA	NA	NA	NA	NA	NA	NA	NA	NA	NA	NA	NA	NA	NA	NA	NA	NA	NA	NA
INBRED_321	PI186229	INBRED321	N	N	Y	Tropical	WiDiv Reseq	SRR12633338	PRJNA661271	1625.02	1520.42	49.061	76.026	68.574	1.559	155.492	84.066	72.06	0.543	2.335	NA	NA	NA	NA	NA	NA	NA	NA	NA	NA	NA	NA	NA	NA	NA	NA	NA	NA	NA	NA	NA	NA	NA	NA	NA	NA	NA	NA	NA
J47	NSL22984		N	N	Y	Unclassified	WiDiv Reseq	SRR12633550	PRJNA661271	1526.85	1601.83	2.962	75.105	71.289	0.185	176.338	92.213	84.265	0.508	2.511	NA	NA	NA	NA	NA	NA	NA	NA	NA	NA	NA	NA	NA	NA	NA	NA	NA	NA	NA	NA	NA	NA	NA	NA	NA	NA	NA	NA	NA
J8606	PI601725		N	N	Y	Unclassified	WiDiv Reseq	SRR12633337	PRJNA661271	1517.21	1506.42	38.875	72.256	68.127	1.227	165.332	77.571	88.194	0.464	2.509	NA	NA	NA	NA	NA	NA	NA	NA	NA	NA	NA	NA	NA	NA	NA	NA	NA	NA	NA	NA	NA	NA	NA	NA	NA	NA	NA	NA	NA
K150	NSL22630		N	N	Y	Unclassified	WiDiv Reseq	SRR12633336	PRJNA661271	1640.67	1577.53	80.321	77.497	69.695	3.307	146.318	75.552	65.562	0.533	2.217	NA	NA	NA	NA	NA	NA	NA	NA	NA	NA	NA	NA	NA	NA	NA	NA	NA	NA	NA	NA	NA	NA	NA	NA	NA	NA	NA	NA	NA
K41	NSL22635		N	N	Y	Unclassified	WiDiv Reseq	SRR12633639	PRJNA661271	1626.36	1596.65	39.358	74.183	70.076	1.208	147.872	70.77	77.516	0.465	2.285	NA	NA	NA	NA	NA	NA	NA	NA	NA	NA	NA	NA	NA	NA	NA	NA	NA	NA	NA	NA	NA	NA	NA	NA	NA	NA	NA	NA	NA
K47	NSL22628		N	N	Y	PopCorn	WiDiv Reseq	SRR12633753	PRJNA661271	1647.33	1619.62	72.024	77.336	70.897	3.201	151.978	67.52	83.005	0.448	2.297	NA	NA	NA	NA	NA	NA	NA	NA	NA	NA	NA	NA	NA	NA	NA	NA	NA	NA	NA	NA	NA	NA	NA	NA	NA	NA	NA	NA	NA
K55	Ames22754	SAM97	Y	Y	Y	Non Stiff Stalk	WiDiv Reseq	SRR12633789	PRJNA661271	1273.51	1247.33	19.881	77.591	73.719	1.114	124.291	58.814	67.077	0.461	1.765	16.585	13.265	19.15	13	117.4	53.7	21.131	-0.831	140934	0.73	0.59	1.75	0.362	0.14	2.08	0.254	51.5	1.30611e+06	117.4	0.229	1851.39	20.317	0.001	5135.44	38.062	-42.871	-39.24	-63.085	-57.706
KUNG-70	PI391662	KUNG70	N	N	Y	Unclassified	WiDiv Reseq	SRR12633335	PRJNA661271	1494.24	1526.21	44.448	71.287	67.897	1.318	111.296	45.758	68.8	0.395	1.749	NA	NA	NA	NA	NA	NA	NA	NA	NA	NA	NA	NA	NA	NA	NA	NA	NA	NA	NA	NA	NA	NA	NA	NA	NA	NA	NA	NA	NA
L_135	PI601727	L135	N	N	Y	Iodent	WiDiv Reseq	SRR12633421	PRJNA661271	1394.19	1361.44	72.917	68.401	62.201	2.556	120.594	49.197	70.923	0.403	2.053	NA	NA	NA	NA	NA	NA	NA	NA	NA	NA	NA	NA	NA	NA	NA	NA	NA	NA	NA	NA	NA	NA	NA	NA	NA	NA	NA	NA	NA
L_139	PI601728	L139	N	N	Y	Non Stiff Stalk	WiDiv Reseq	SRR12633501	PRJNA661271	1397.88	1399.15	34.877	67.827	63.669	1.094	146.439	53.337	92.468	0.361	2.391	NA	NA	NA	NA	NA	NA	NA	NA	NA	NA	NA	NA	NA	NA	NA	NA	NA	NA	NA	NA	NA	NA	NA	NA	NA	NA	NA	NA	NA
L_155	PI550695	L155	N	N	Y	Iodent	WiDiv Reseq	SRR12633535	PRJNA661271	NA	NA	NA	NA	NA	NA	NA	NA	NA	NA	NA	NA	NA	NA	NA	NA	NA	NA	NA	NA	NA	NA	NA	NA	NA	NA	NA	NA	NA	NA	NA	NA	NA	NA	NA	NA	NA	NA	NA	NA
L_289	NSL65872	L289	N	N	Y	Non Stiff Stalk	WiDiv Reseq	SRR12633334	PRJNA661271	1585.7	1601.63	72.178	74.258	70.981	2.321	178.908	86.792	93.354	0.469	2.649	NA	NA	NA	NA	NA	NA	NA	NA	NA	NA	NA	NA	NA	NA	NA	NA	NA	NA	NA	NA	NA	NA	NA	NA	NA	NA	NA	NA	NA
LH1	PI644101	SAM44	N	Y	Y	Stiff Stalk	WiDiv Reseq	SRR12633332	PRJNA661271	1620.42	1573.12	55.709	76.161	69.925	2.527	117.221	54.622	65.497	0.442	1.746	21.66	17.803	21.917	14	117.2	49.8	19.184	7.06	428793	1.15	1.033	3	0.935	0.118	3.431	0.228	44.5	1.66402e+06	117.2	0.058	3454.52	20.666	0	11699	44.705	-3.806	-9.847	12.851	1.734
LH119	PI600954		N	N	Y	Stiff Stalk	WiDiv Reseq	SRR12633701	PRJNA661271	1528.21	1455.22	61.745	73.942	66.581	1.999	145.386	57.256	85.083	0.396	2.245	NA	NA	NA	NA	NA	NA	NA	NA	NA	NA	NA	NA	NA	NA	NA	NA	NA	NA	NA	NA	NA	NA	NA	NA	NA	NA	NA	NA	NA
LH123HT	PI601079	SAM196	N	Y	Y	Non Stiff Stalk	WiDiv Reseq	SRR3720275	PRJNA661271	1612.58	1631.2	20.596	75.224	72.055	0.491	188.13	91.905	94.971	0.476	2.641	15.92	12.72	16.473	15	188.1	84.4	-5.704	0.668	-84377.8	0.904	0.775	5.75	0.549	0.129	2.642	0.264	75.5	1.03254e+06	188.1	-0.052	-692.9	19.978	0	-1989.5	-10.163	9.535	7.808	24.13	22.149
LH127	PI538007		N	N	Y	Non Stiff Stalk	WiDiv Reseq	SRR12633424	PRJNA661271	1435.65	1447.44	29.205	70.265	65.895	1.24	132.291	57.224	73.084	0.439	2.097	NA	NA	NA	NA	NA	NA	NA	NA	NA	NA	NA	NA	NA	NA	NA	NA	NA	NA	NA	NA	NA	NA	NA	NA	NA	NA	NA	NA	NA
LH128	PI547086		N	N	Y	Non Stiff Stalk	WiDiv Reseq	SRR12633750	PRJNA661271	1575.69	1579.74	32.504	73.883	70.224	0.48	147.849	63.131	82.668	0.43	2.197	NA	NA	NA	NA	NA	NA	NA	NA	NA	NA	NA	NA	NA	NA	NA	NA	NA	NA	NA	NA	NA	NA	NA	NA	NA	NA	NA	NA	NA
LH132	PI601004		N	N	Y	Stiff Stalk	WiDiv Reseq	SRR12633609	PRJNA661271	1466.47	1481.27	21.994	71.978	67.365	0.739	154.601	66.277	90.031	0.412	2.38	NA	NA	NA	NA	NA	NA	NA	NA	NA	NA	NA	NA	NA	NA	NA	NA	NA	NA	NA	NA	NA	NA	NA	NA	NA	NA	NA	NA	NA
LH143_(Maintainer)	PI685986	Ames27450; LH143Maintainer	N	N	Y	Stiff Stalk	WiDiv Reseq	SRR12633527	PRJNA661271	1443.76	1440.04	43.541	70.021	65.287	1.408	165.821	80.975	82.627	0.485	2.554	NA	NA	NA	NA	NA	NA	NA	NA	NA	NA	NA	NA	NA	NA	NA	NA	NA	NA	NA	NA	NA	NA	NA	NA	NA	NA	NA	NA	NA
LH145	PI600959	SAM73	N	Y	Y	Stiff Stalk	WiDiv Reseq	SRR3720302	PRJNA661271	1399.97	1387.56	23.054	68.635	63.884	0.577	140.897	66.867	75.577	0.447	2.218	14.99	11.793	16.187	13	140.9	59.8	12.661	4.415	229143	0.893	0.688	2.5	0.482	0.205	2.498	0.304	60	1.41398e+06	140.9	0.044	2055.7	20.431	0	7023.24	29.722	-36.21	-29.062	-40.527	-33.326
LH146Ht	PI601402	SAM118	N	Y	Y	Stiff Stalk	WiDiv Reseq	SRR7699218	PRJNA661271	1410.39	1367.22	72.873	69.213	62.874	2.22	155.376	64.555	89.044	0.402	2.519	17.243	13.353	18.163	13	155.4	58.7	21.131	-1.176	84616.7	0.875	0.76	3	0.523	0.115	2.572	0.226	57	1.23558e+06	155.4	0.206	1725.8	20.237	0.001	4496.63	37.598	-32.34	-21.537	-22.439	-15.094
LH149	PI601493		N	N	Y	Stiff Stalk	WiDiv Reseq	SRR12633767	PRJNA661271	1317.47	1320.05	44.506	65.191	60.565	1.746	137.026	53.969	83.211	0.385	2.385	NA	NA	NA	NA	NA	NA	NA	NA	NA	NA	NA	NA	NA	NA	NA	NA	NA	NA	NA	NA	NA	NA	NA	NA	NA	NA	NA	NA	NA
LH156	PI601403		N	N	Y	Non Stiff Stalk	WiDiv Reseq	SRR3720911	PRJNA661271	1584.23	1611.39	42.188	75.628	71.462	1.69	128.223	57.864	71.057	0.435	1.91	NA	NA	NA	NA	NA	NA	NA	NA	NA	NA	NA	NA	NA	NA	NA	NA	NA	NA	NA	NA	NA	NA	NA	NA	NA	NA	NA	NA	NA
LH165	PI562378		N	N	Y	Non Stiff Stalk	WiDiv Reseq	SRR12633526	PRJNA661271	NA	NA	NA	NA	NA	NA	NA	NA	NA	NA	NA	NA	NA	NA	NA	NA	NA	NA	NA	NA	NA	NA	NA	NA	NA	NA	NA	NA	NA	NA	NA	NA	NA	NA	NA	NA	NA	NA	NA	NA
LH166	PI564539		N	N	Y	Non Stiff Stalk	WiDiv Reseq	SRR12633766	PRJNA661271	NA	NA	NA	NA	NA	NA	NA	NA	NA	NA	NA	NA	NA	NA	NA	NA	NA	NA	NA	NA	NA	NA	NA	NA	NA	NA	NA	NA	NA	NA	NA	NA	NA	NA	NA	NA	NA	NA	NA	NA
LH168			N	N	Y	Non Stiff Stalk	WiDiv Reseq	SRR7703400	PRJNA661271	NA	NA	NA	NA	NA	NA	NA	NA	NA	NA	NA	NA	NA	NA	NA	NA	NA	NA	NA	NA	NA	NA	NA	NA	NA	NA	NA	NA	NA	NA	NA	NA	NA	NA	NA	NA	NA	NA	NA	NA
LH172	PI562379		N	N	Y	Unclassified	WiDiv Reseq	SRR12633765	PRJNA661271	NA	NA	NA	NA	NA	NA	NA	NA	NA	NA	NA	NA	NA	NA	NA	NA	NA	NA	NA	NA	NA	NA	NA	NA	NA	NA	NA	NA	NA	NA	NA	NA	NA	NA	NA	NA	NA	NA	NA	NA
LH181	PI547087		N	N	Y	Non Stiff Stalk	WiDiv Reseq	SRR12633749	PRJNA661271	NA	NA	NA	NA	NA	NA	NA	NA	NA	NA	NA	NA	NA	NA	NA	NA	NA	NA	NA	NA	NA	NA	NA	NA	NA	NA	NA	NA	NA	NA	NA	NA	NA	NA	NA	NA	NA	NA	NA	NA
LH184	PI564542		N	N	Y	Unclassified	WiDiv Reseq	SRR12633534	PRJNA661271	NA	NA	NA	NA	NA	NA	NA	NA	NA	NA	NA	NA	NA	NA	NA	NA	NA	NA	NA	NA	NA	NA	NA	NA	NA	NA	NA	NA	NA	NA	NA	NA	NA	NA	NA	NA	NA	NA	NA	NA
LH185	PI576171		N	N	Y	Non Stiff Stalk	WiDiv Reseq	SRR7699220	PRJNA661271	NA	NA	NA	NA	NA	NA	NA	NA	NA	NA	NA	NA	NA	NA	NA	NA	NA	NA	NA	NA	NA	NA	NA	NA	NA	NA	NA	NA	NA	NA	NA	NA	NA	NA	NA	NA	NA	NA	NA	NA
LH190	PI539922		N	N	Y	Stiff Stalk	WiDiv Reseq	SRR12633748	PRJNA661271	1569.04	1581.68	45.526	75.049	70.379	1.38	161.466	81.964	80.71	0.498	2.347	NA	NA	NA	NA	NA	NA	NA	NA	NA	NA	NA	NA	NA	NA	NA	NA	NA	NA	NA	NA	NA	NA	NA	NA	NA	NA	NA	NA	NA
LH191	PI539925		N	N	Y	Unclassified	WiDiv Reseq	SRR12633638	PRJNA661271	NA	NA	NA	NA	NA	NA	NA	NA	NA	NA	NA	NA	NA	NA	NA	NA	NA	NA	NA	NA	NA	NA	NA	NA	NA	NA	NA	NA	NA	NA	NA	NA	NA	NA	NA	NA	NA	NA	NA	NA
LH192	PI539926		N	N	Y	Stiff Stalk	WiDiv Reseq	SRR12633637	PRJNA661271	1588.99	1607.04	34.995	75.777	71.362	1.479	135.328	60.677	74.243	0.45	1.986	NA	NA	NA	NA	NA	NA	NA	NA	NA	NA	NA	NA	NA	NA	NA	NA	NA	NA	NA	NA	NA	NA	NA	NA	NA	NA	NA	NA	NA
LH193	PI539927		N	N	Y	Stiff Stalk	WiDiv Reseq	SRR12633747	PRJNA661271	1573.74	1524.89	41.859	72.975	68.548	1.251	131.228	48.9	83.52	0.359	2.022	NA	NA	NA	NA	NA	NA	NA	NA	NA	NA	NA	NA	NA	NA	NA	NA	NA	NA	NA	NA	NA	NA	NA	NA	NA	NA	NA	NA	NA
LH194	PI539923		N	N	Y	Stiff Stalk	WiDiv Reseq	SRR12633636	PRJNA661271	1622.86	1640.63	21.768	76.664	72.464	0.748	134.734	55.782	79.56	0.396	1.923	NA	NA	NA	NA	NA	NA	NA	NA	NA	NA	NA	NA	NA	NA	NA	NA	NA	NA	NA	NA	NA	NA	NA	NA	NA	NA	NA	NA	NA
LH195	PI537097		N	N	Y	Stiff Stalk	WiDiv Reseq	SRR12633745	PRJNA661271	1572.12	1612.28	34.28	75.223	71.112	0.93	135.251	65.874	69.595	0.481	1.964	NA	NA	NA	NA	NA	NA	NA	NA	NA	NA	NA	NA	NA	NA	NA	NA	NA	NA	NA	NA	NA	NA	NA	NA	NA	NA	NA	NA	NA
LH197	PI557562		N	N	Y	Stiff Stalk	WiDiv Reseq	SRR12633401	PRJNA661271	NA	NA	NA	NA	NA	NA	NA	NA	NA	NA	NA	NA	NA	NA	NA	NA	NA	NA	NA	NA	NA	NA	NA	NA	NA	NA	NA	NA	NA	NA	NA	NA	NA	NA	NA	NA	NA	NA	NA	NA
LH198	PI557563		N	N	Y	Stiff Stalk	WiDiv Reseq	SRR7699359	PRJNA332945	NA	NA	NA	NA	NA	NA	NA	NA	NA	NA	NA	NA	NA	NA	NA	NA	NA	NA	NA	NA	NA	NA	NA	NA	NA	NA	NA	NA	NA	NA	NA	NA	NA	NA	NA	NA	NA	NA	NA	NA
LH199	PI557566		N	N	Y	Stiff Stalk	WiDiv Reseq	SRR12633400	PRJNA661271	NA	NA	NA	NA	NA	NA	NA	NA	NA	NA	NA	NA	NA	NA	NA	NA	NA	NA	NA	NA	NA	NA	NA	NA	NA	NA	NA	NA	NA	NA	NA	NA	NA	NA	NA	NA	NA	NA	NA	NA
LH200	PI564541		N	N	Y	Stiff Stalk	WiDiv Reseq	SRR7699360	PRJNA661271	NA	NA	NA	NA	NA	NA	NA	NA	NA	NA	NA	NA	NA	NA	NA	NA	NA	NA	NA	NA	NA	NA	NA	NA	NA	NA	NA	NA	NA	NA	NA	NA	NA	NA	NA	NA	NA	NA	NA	NA
LH202	PI539924		N	N	Y	Stiff Stalk	WiDiv Reseq	SRR12633500	PRJNA661271	1390	1387.08	59.441	67.456	63.527	1.84	149.712	67.35	85.096	0.419	2.437	NA	NA	NA	NA	NA	NA	NA	NA	NA	NA	NA	NA	NA	NA	NA	NA	NA	NA	NA	NA	NA	NA	NA	NA	NA	NA	NA	NA	NA
LH204	PI537098		N	N	Y	Stiff Stalk	WiDiv Reseq	SRR12633398	PRJNA661271	NA	NA	NA	NA	NA	NA	NA	NA	NA	NA	NA	NA	NA	NA	NA	NA	NA	NA	NA	NA	NA	NA	NA	NA	NA	NA	NA	NA	NA	NA	NA	NA	NA	NA	NA	NA	NA	NA	NA	NA
LH205	PI537099		N	N	Y	Stiff Stalk	WiDiv Reseq	SRR12633635	PRJNA661271	1466.47	1487.12	21.933	70.562	66.771	0.697	137.863	55.028	79.589	0.395	2.13	NA	NA	NA	NA	NA	NA	NA	NA	NA	NA	NA	NA	NA	NA	NA	NA	NA	NA	NA	NA	NA	NA	NA	NA	NA	NA	NA	NA	NA
LH206	PI538010		N	N	Y	Stiff Stalk	WiDiv Reseq	SRR12633531	PRJNA661271	NA	NA	NA	NA	NA	NA	NA	NA	NA	NA	NA	NA	NA	NA	NA	NA	NA	NA	NA	NA	NA	NA	NA	NA	NA	NA	NA	NA	NA	NA	NA	NA	NA	NA	NA	NA	NA	NA	NA	NA
LH208	PI547088	SAM65	N	Y	Y	Stiff Stalk	WiDiv Reseq	SRR12633744	PRJNA661271	1544.04	1543.64	26.376	72.68	69.153	0.785	157.388	70.241	86.458	0.443	2.366	12.163	9.107	12.283	11	157.4	66.7	24.026	4.451	319255	0.823	0.663	3.75	0.457	0.16	2.34	0.24	61	1.49771e+06	157.4	0.171	3093.05	20.514	0	10127	50.775	60.484	60.23	113.39	101.125
LH209	PI554612		N	N	Y	Stiff Stalk	WiDiv Reseq	SRR12633524	PRJNA661271	NA	NA	NA	NA	NA	NA	NA	NA	NA	NA	NA	NA	NA	NA	NA	NA	NA	NA	NA	NA	NA	NA	NA	NA	NA	NA	NA	NA	NA	NA	NA	NA	NA	NA	NA	NA	NA	NA	NA	NA
LH211	PI537101		N	N	Y	Non Stiff Stalk	WiDiv Reseq	SRR12633787	PRJNA661271	NA	NA	NA	NA	NA	NA	NA	NA	NA	NA	NA	NA	NA	NA	NA	NA	NA	NA	NA	NA	NA	NA	NA	NA	NA	NA	NA	NA	NA	NA	NA	NA	NA	NA	NA	NA	NA	NA	NA	NA
LH213	PI547090	SAM253	N	Y	Y	Non Stiff Stalk	WiDiv Reseq	SRR12633743	PRJNA661271	NA	NA	NA	NA	NA	NA	NA	NA	NA	NA	NA	16.063	13.613	17.083	14.333	NA	NA	-22.784	1.165	-230728	1.023	0.885	4.25	0.712	0.138	3.001	0.2	65.5	843611	NA	-0.227	-2410.13	19.686	-0.001	-6528.89	-38.549	22.863	27.661	42.873	45.946
LH214	PI555660		N	N	Y	Non Stiff Stalk	WiDiv Reseq	SRR12633746	PRJNA661271	NA	NA	NA	NA	NA	NA	NA	NA	NA	NA	NA	NA	NA	NA	NA	NA	NA	NA	NA	NA	NA	NA	NA	NA	NA	NA	NA	NA	NA	NA	NA	NA	NA	NA	NA	NA	NA	NA	NA	NA
LH215	PI552815		N	N	Y	Non Stiff Stalk	WiDiv Reseq	SRR12633742	PRJNA661271	NA	NA	NA	NA	NA	NA	NA	NA	NA	NA	NA	NA	NA	NA	NA	NA	NA	NA	NA	NA	NA	NA	NA	NA	NA	NA	NA	NA	NA	NA	NA	NA	NA	NA	NA	NA	NA	NA	NA	NA
LH216	PI557569		N	N	Y	Non Stiff Stalk	WiDiv Reseq	SRR12633634	PRJNA661271	NA	NA	NA	NA	NA	NA	NA	NA	NA	NA	NA	NA	NA	NA	NA	NA	NA	NA	NA	NA	NA	NA	NA	NA	NA	NA	NA	NA	NA	NA	NA	NA	NA	NA	NA	NA	NA	NA	NA	NA
LH222	PI559375		N	N	Y	Stiff Stalk	WiDiv Reseq	SRR12633768	PRJNA661271	NA	NA	NA	NA	NA	NA	NA	NA	NA	NA	NA	NA	NA	NA	NA	NA	NA	NA	NA	NA	NA	NA	NA	NA	NA	NA	NA	NA	NA	NA	NA	NA	NA	NA	NA	NA	NA	NA	NA	NA
LH223	PI562380		N	N	Y	Stiff Stalk	WiDiv Reseq	SRR12633530	PRJNA661271	NA	NA	NA	NA	NA	NA	NA	NA	NA	NA	NA	NA	NA	NA	NA	NA	NA	NA	NA	NA	NA	NA	NA	NA	NA	NA	NA	NA	NA	NA	NA	NA	NA	NA	NA	NA	NA	NA	NA	NA
LH224	PI562381		N	N	Y	Stiff Stalk	WiDiv Reseq	SRR12633739	PRJNA661271	NA	NA	NA	NA	NA	NA	NA	NA	NA	NA	NA	NA	NA	NA	NA	NA	NA	NA	NA	NA	NA	NA	NA	NA	NA	NA	NA	NA	NA	NA	NA	NA	NA	NA	NA	NA	NA	NA	NA	NA
LH227			N	N	Y	Stiff Stalk	WiDiv Reseq	SRR12633397	PRJNA661271	NA	NA	NA	NA	NA	NA	NA	NA	NA	NA	NA	NA	NA	NA	NA	NA	NA	NA	NA	NA	NA	NA	NA	NA	NA	NA	NA	NA	NA	NA	NA	NA	NA	NA	NA	NA	NA	NA	NA	NA
LH295			N	N	Y	Non Stiff Stalk	WiDiv Reseq	SRR12633499	PRJNA661271	NA	NA	NA	NA	NA	NA	NA	NA	NA	NA	NA	NA	NA	NA	NA	NA	NA	NA	NA	NA	NA	NA	NA	NA	NA	NA	NA	NA	NA	NA	NA	NA	NA	NA	NA	NA	NA	NA	NA	NA
LH38	PI600791	SAM174	N	Y	Y	Non Stiff Stalk	WiDiv Reseq	SRR12633533	PRJNA661271	1504.5	1461.17	58.893	71.878	66.185	2.021	118.401	42.995	73.822	0.362	1.897	14.967	13.557	16.543	12.667	118.4	36.4	4.656	-0.93	-41134.1	1.163	1	4.75	0.912	0.163	3.403	0.248	86	1.09696e+06	118.4	0.052	131.45	20.065	0	-109.65	6.548	-13.073	-11.708	1.511	-3.489
LH54	PI601316	SAM322	N	Y	Y	Non Stiff Stalk	WiDiv Reseq	SRR12633529	PRJNA661271	1411.81	1382.42	80.84	68.403	63.403	2.767	118.694	52.973	67.589	0.431	1.992	11.27	9.17	12.23	10.667	118.7	46.9	-10.996	-7.684	-357899	1.185	1.06	4.25	0.988	0.125	3.529	0.288	74	692365	118.7	0.019	-2595.83	19.401	0	-9437.18	-30.887	-32.989	-22.04	-36.581	-19.062
LH57	PI601317	SAM78	N	Y	Y	Non Stiff Stalk	WiDiv Reseq	SRR12633522	PRJNA661271	1437.78	1399.99	45.348	70.233	63.589	1.598	110.226	37.445	75.126	0.318	1.816	11.39	9.41	11.99	11.333	110.2	30	7.966	3.636	171996	0.7	0.585	3.5	0.323	0.115	2.023	0.21	36	1.38598e+06	110.2	0.009	1508.05	20.402	0	5119	19.56	-41.846	-35.136	-50.609	-38.164
LH59	PI601466		N	N	Y	Non Stiff Stalk	WiDiv Reseq	SRR7699356	PRJNA661271	1481.54	1472.19	58.534	71.754	67.119	1.906	133.81	57.815	77.123	0.419	2.065	NA	NA	NA	NA	NA	NA	NA	NA	NA	NA	NA	NA	NA	NA	NA	NA	NA	NA	NA	NA	NA	NA	NA	NA	NA	NA	NA	NA	NA
LH60	PI601404	SAM374	N	Y	Y	Non Stiff Stalk	WiDiv Reseq	SRR12633738	PRJNA661271	1629.88	1619.15	34.119	74.948	71.432	0.942	158.556	63.635	93.005	0.398	2.359	10.663	8.053	10.617	12.333	158.6	65.4	-21.569	-11.74	-519492	0.923	0.845	3	0.614	0.078	2.778	0.266	55	497860	158.6	-0.007	-4234.33	18.925	0.001	-15034	-56.891	-23.19	-18.432	-9.508	-2.425
LH61	PI601416		N	N	Y	Non Stiff Stalk	WiDiv Reseq	SRR12633497	PRJNA661271	1319.12	1327.92	58.269	66.32	61.52	2.214	117.206	48.175	71.163	0.395	1.988	NA	NA	NA	NA	NA	NA	NA	NA	NA	NA	NA	NA	NA	NA	NA	NA	NA	NA	NA	NA	NA	NA	NA	NA	NA	NA	NA	NA	NA
LH65			N	N	Y	Non Stiff Stalk	WiDiv Reseq	SRR12633786	PRJNA661271	NA	NA	NA	NA	NA	NA	NA	NA	NA	NA	NA	NA	NA	NA	NA	NA	NA	NA	NA	NA	NA	NA	NA	NA	NA	NA	NA	NA	NA	NA	NA	NA	NA	NA	NA	NA	NA	NA	NA	NA
LH74	PI600957	SAM106	N	Y	Y	Stiff Stalk	WiDiv Reseq	SRR7699186	PRJNA661271	1551.6	1559.5	23.318	72.585	69.481	0.752	137.713	68.17	71.919	0.472	2.04	15.367	11.22	15.5	13.333	137.7	59	16.77	1.283	144298	0.875	0.725	3.25	0.5	0.15	2.519	0.245	55.5	1.28963e+06	137.7	0.152	1751.9	20.299	0.001	5217.57	32.132	31.951	18.491	25.696	15.387
LH82	PI601170	SAM88	N	Y	Y	Non Stiff Stalk	WiDiv Reseq	SRR7699243	PRJNA661271	1440.28	1466.65	22.779	69.053	66.772	0.659	120.551	61.401	59.884	0.483	1.928	17.117	13.9	17.74	12.667	120.6	49.4	12.167	2.75	167824	1.025	0.91	2.75	0.733	0.115	3.043	0.247	55.5	1.35866e+06	120.6	0.078	1619.26	20.374	0	5345.29	26.263	-13.996	-7.652	-17.822	-6.428
LH85	PI601405	SAM18	N	Y	Y	Non Stiff Stalk	WiDiv Reseq	SRR3720951	PRJNA661271	1397.22	1294.71	69.926	66.636	60.677	2.694	134.964	50.711	84.133	0.361	2.315	13.777	11.087	14.913	10.667	135	41.5	7.035	14.1	669155	0.745	0.635	2.5	0.372	0.11	2.171	NA	35	2.1036e+06	135	-0.119	3891.15	21.004	-0.001	15610	34.582	-62.908	-53.422	-62.802	-54.081
LIBC_4	PI555650	DKLIBC4	N	N	Y	Iodent	WiDiv Reseq	SRR12633496	PRJNA661271	NA	NA	NA	NA	NA	NA	NA	NA	NA	NA	NA	NA	NA	NA	NA	NA	NA	NA	NA	NA	NA	NA	NA	NA	NA	NA	NA	NA	NA	NA	NA	NA	NA	NA	NA	NA	NA	NA	NA	NA
LP1_NR_Ht	PI600729	SAM268; LP1NRHt	N	Y	Y	Stiff Stalk	WiDiv Reseq	SRR12633396	PRJNA661271	1545.54	1492.8	47.97	73.827	67.671	1.698	166.645	79.113	87.293	0.468	2.533	16.54	13.147	16.683	13.667	NA	NA	NA	NA	NA	1.103	0.99	3.333	0.858	0.113	3.291	0.242	70	795792	166.6	-0.038	-2117.73	19.602	0	-7381.77	-27.287	-2.32	-0.07	2.995	-1.787
Lp215D	PI547107		N	N	Y	Non Stiff Stalk	WiDiv Reseq	SRR12633762	PRJNA661271	NA	NA	NA	NA	NA	NA	NA	NA	NA	NA	NA	NA	NA	NA	NA	NA	NA	NA	NA	NA	NA	NA	NA	NA	NA	NA	NA	NA	NA	NA	NA	NA	NA	NA	NA	NA	NA	NA	NA	NA
LP5	PI601378	SAM12	N	Y	Y	Stiff Stalk	WiDiv Reseq	SRR12633495	PRJNA661271	1432.12	1457.52	18.67	68.455	65.382	0.485	136.104	60.149	77.775	0.424	2.154	15.803	9.993	15.093	13	136.1	56.6	36.678	11.892	933768	0.888	0.82	3.25	0.573	0.068	2.684	0.251	60.5	2.22856e+06	136.1	0.108	6980.64	21.088	0	22988	81.678	-22.788	-12.495	-33.294	-23.179
M14	PI693398	NSL30867; SAM323	Y	Y	Y	Non Stiff Stalk	WiDiv Reseq	SRR12633785	PRJNA661271	1183.78	1181	18.806	73.091	70.169	0.988	134.093	59.488	74.751	0.437	2.001	21.693	16.04	21.927	12.333	131.4	54.1	-19.196	-5.07	-365460	0.87	0.588	1.75	0.396	0.283	2.421	0.254	53	690771	131.4	-0.095	-3055.13	19.398	0	-10099	-42.286	-50.234	-41.46	-78.379	-57.95
MBPM	PI601440	DKMBPM	N	N	Y	Non Stiff Stalk	WiDiv Reseq	SRR12633633	PRJNA661271	1631.99	1636.75	18.879	73.853	71.727	0.299	151.64	75.467	78.123	0.484	2.221	NA	NA	NA	NA	NA	NA	NA	NA	NA	NA	NA	NA	NA	NA	NA	NA	NA	NA	NA	NA	NA	NA	NA	NA	NA	NA	NA	NA	NA
MBST	PI601566	SAM189; DKMBST	N	Y	Y	Non Stiff Stalk	WiDiv Reseq	SRR12633737	PRJNA661271	1442.78	1518.33	37.278	70.302	68.086	0.967	142.004	52.943	87.462	0.364	2.154	16.123	12.49	16.573	12.333	142	44.8	-2.296	-0.154	-66843.4	0.93	0.885	2.5	0.661	0.045	2.852	0.237	47	1.06476e+06	142	-0.007	-458.4	20.022	0	-1449.44	-4.878	7.899	5.386	12.153	3.594
MBWZ	PI564748	DKMBWZ	N	N	Y	Iodent	WiDiv Reseq	SRR12633735	PRJNA661271	NA	NA	NA	NA	NA	NA	NA	NA	NA	NA	NA	NA	NA	NA	NA	NA	NA	NA	NA	NA	NA	NA	NA	NA	NA	NA	NA	NA	NA	NA	NA	NA	NA	NA	NA	NA	NA	NA	NA	NA
MEF156-55-2	Ames27135	SAM84; MEF156552	Y	Y	Y	Non Stiff Stalk	WiDiv Reseq	SRR12633528	PRJNA661271	1018.64	1007.57	12.373	65.281	62.821	0.279	135.164	58.462	78.442	0.419	2.261	16.817	12.18	17.49	11.333	134.5	47.3	28.88	0.448	238054	0.69	0.595	1.25	0.331	0.095	2.022	0.169	48.5	1.36514e+06	134.5	0.228	3050.62	20.381	0.001	8624.19	53.568	-89.425	-72.57	-136.614	-102.255
ML606	PI583774	SAM95	N	Y	Y	Non Stiff Stalk	WiDiv Reseq	SRR12633721	PRJNA661271	1494.01	1484.05	54.663	71.662	67.136	1.507	142.802	60.938	81.419	0.415	2.177	17.447	13.23	18.427	12.333	142.8	55	-8.015	6.475	102099	0.893	0.778	3.5	0.548	0.115	2.627	0.239	61	1.31793e+06	142.8	-0.128	142.96	20.33	-0.001	2441.63	-4.48	-38.716	-35.788	-56.42	-51.165
MM501D	PI564752	DKMM501D	N	N	Y	Non Stiff Stalk	WiDiv Reseq	SRR12633734	PRJNA661271	NA	NA	NA	NA	NA	NA	NA	NA	NA	NA	NA	NA	NA	NA	NA	NA	NA	NA	NA	NA	NA	NA	NA	NA	NA	NA	NA	NA	NA	NA	NA	NA	NA	NA	NA	NA	NA	NA	NA	NA
Mo17	PI558532	SAM302	Y	Y	Y	Non Stiff Stalk	WiDiv Reseq	SRR3720725	PRJNA661271	1205.62	1144.17	72.564	74.881	69.818	3.284	152.891	70.427	80.585	0.459	2.247	15.8	12.537	16.217	13	147	70.7	-25.72	-1.62	-330736	0.985	0.775	4	0.609	0.21	2.775	0.253	77	734260	147	-0.188	-3224.49	19.486	-0.001	-9369.25	-47.801	-14.736	-8.073	-21.214	-8.833
Mo1W	PI558520	SAM109	Y	Y	Y	Non Stiff Stalk	WiDiv Reseq	SRR12633631	PRJNA661271	1240.97	1213.25	44.225	76.078	72.113	2.132	149.388	62.797	85.617	0.428	2.173	17.53	16.573	17.88	13.667	151.3	67.9	3.83	2.573	134027	1.015	0.86	3	0.688	0.155	2.95	0.248	63.5	1.27742e+06	151.3	-0.019	984.37	20.285	0	3301.22	9.58	6.574	16.615	20.783	26.21
Mo44	Ames28939	SAM105	Y	Y	Y	Non Stiff Stalk	WiDiv Reseq	SRR3715696	PRJNA661271	1265.72	1221.51	50.113	77.13	71.934	2.575	159.058	73.052	86.261	0.454	2.257	16.93	13.507	18.35	15.333	162	76.2	6.68	1.785	80299.1	1.043	0.863	2	0.71	0.18	3.001	0.279	80	1.29179e+06	162	0.018	968.68	20.301	0	3032.51	14.633	12.146	8.594	21.381	7.768
Mo45	PI583350	SAM227	Y	Y	Y	Unclassified	WiDiv Reseq	SRR3720319	PRJNA661271	1242.19	1233.82	31.137	75.304	72.882	1.599	170.895	90.508	79.551	0.528	2.38	16.473	12.54	17.15	14	160	79.9	-1.208	-3.259	-180739	0.928	0.725	2.75	0.528	0.203	2.606	0.216	91	922119	160	0.06	-1060.38	19.815	0	-3926.77	-6.621	7.157	9.185	6.065	11.747
Mo46	PI583351	SAM247	Y	Y	Y	Non Stiff Stalk	WiDiv Reseq	SRR12633733	PRJNA661271	1247.73	1193.67	57.918	77.525	71.724	3.089	157.712	64.067	90.954	0.41	2.277	18.693	14.627	19.263	12.667	156.8	63.2	-16.356	-0.296	-206221	0.928	0.84	2.5	0.65	0.088	2.779	0.276	71.5	864563	156.8	-0.12	-2006.53	19.722	0	-5837.81	-30.592	26.553	34.177	61.537	66.623
Mo47	PI583352	SAM214	Y	Y	Y	Non Stiff Stalk	WiDiv Reseq	SRR12633423	PRJNA661271	1147.04	1136.76	30.248	71.389	68.545	1.193	124.291	50.662	74.355	0.4	1.914	16.433	12.703	16.387	12.667	121.9	42.5	-9.181	-0.585	-154363	0.9	0.775	2.25	0.556	0.125	2.635	0.313	39.5	955152	121.9	-0.075	-1252.4	19.865	0	-3922.4	-18.049	-28.527	-21.606	-40.662	-21.829
Mo5	PI558523		N	N	Y	Unclassified	WiDiv Reseq	SRR12633784	PRJNA661271	1965.02	1825.6	-7.36	81.744	76.4	-0.539	119.574	47.744	71.854	0.394	1.744	NA	NA	NA	NA	NA	NA	NA	NA	NA	NA	NA	NA	NA	NA	NA	NA	NA	NA	NA	NA	NA	NA	NA	NA	NA	NA	NA	NA	NA
MoG	Ames27136	SAM296	Y	Y	Y	Non Stiff Stalk	WiDiv Reseq	SRR3714267	PRJNA661271	1332.41	1279.79	47.566	80.637	74.997	2.901	189.08	100.789	81.86	0.56	2.577	18.017	13.887	19.527	15.333	189	112.6	-25.819	-0.301	-302039	1.118	1	4	0.878	0.118	3.329	0.237	91.5	748718	189	-0.215	-3018.77	19.514	-0.001	-8511.42	-45.715	-22.443	-22.964	-21.626	-22.526
MQ305	PI559917	SAM68	N	Y	Y	Iodent	WiDiv Reseq	SRR12633718	PRJNA661271	NA	NA	NA	NA	NA	NA	NA	NA	NA	NA	NA	14.57	11.593	14.413	10.667	NA	NA	-2.985	9.002	274407	0.85	0.74	3	0.498	0.11	2.501	0.281	44	1.47328e+06	NA	-0.139	1292.25	20.491	-0.001	6365.45	7.926	11.746	7.686	56.096	27.981
MS116	Ames24729		N	N	Y	Unclassified	WiDiv Reseq	SRR12633589	PRJNA661271	1434.76	1356.68	96.302	69.672	62.071	4.174	164.888	76.69	85.856	0.47	2.705	NA	NA	NA	NA	NA	NA	NA	NA	NA	NA	NA	NA	NA	NA	NA	NA	NA	NA	NA	NA	NA	NA	NA	NA	NA	NA	NA	NA	NA
MS132	Ames24730		N	N	Y	Stiff Stalk	WiDiv Reseq	SRR12633422	PRJNA661271	1598.36	1609.26	37.685	75.451	71.629	1.185	134.837	57.156	77.756	0.418	1.932	NA	NA	NA	NA	NA	NA	NA	NA	NA	NA	NA	NA	NA	NA	NA	NA	NA	NA	NA	NA	NA	NA	NA	NA	NA	NA	NA	NA	NA
MS1334	PI693345	Ames24752; SAM372	Y	Y	Y	Non Stiff Stalk	WiDiv Reseq	SRR12633521	PRJNA661271	1036.07	1024.95	30.341	65.494	63.424	0.984	146.385	58.016	85.507	0.388	2.345	17.037	12.79	16.803	9.333	145.1	45.9	-15.423	-13.505	-518881	0.72	0.64	2	0.364	0.08	2.138	0.276	NA	500908	145.1	0.097	-3933.46	18.934	0.001	-14429	-46.583	-96.542	-77.279	-139.931	-100.655
MS153	Ames24734	SAM197	Y	Y	Y	Non Stiff Stalk	WiDiv Reseq	SRR12633717	PRJNA661271	1100.19	1062.29	42.748	69.897	66.232	1.634	143.002	70.482	72.329	0.486	2.192	18.397	14.02	20.063	14	133.8	63.6	-12.044	2.221	-76517.7	0.985	0.83	3	0.641	0.155	2.858	0.155	71	1.02702e+06	133.8	-0.146	-999.76	19.97	-0.001	-2324.02	-18.511	32.833	37.681	45.215	49.093
MS200	Ames24737		N	N	Y	Unclassified	WiDiv Reseq	SRR12633716	PRJNA661271	1512.25	1448.55	59.443	72.312	66.052	1.962	125.209	65.334	61.561	0.515	1.963	NA	NA	NA	NA	NA	NA	NA	NA	NA	NA	NA	NA	NA	NA	NA	NA	NA	NA	NA	NA	NA	NA	NA	NA	NA	NA	NA	NA	NA
MS211	Ames24742		N	N	Y	Non Stiff Stalk	WiDiv Reseq	SRR12633420	PRJNA661271	1453.53	1412.09	91.38	70.743	64.668	3.235	136.091	53.981	81.716	0.378	2.193	NA	NA	NA	NA	NA	NA	NA	NA	NA	NA	NA	NA	NA	NA	NA	NA	NA	NA	NA	NA	NA	NA	NA	NA	NA	NA	NA	NA	NA
MS221	Ames24746		N	N	Y	Stiff Stalk	WiDiv Reseq	SRR12633736	PRJNA661271	1523.21	1609.31	22.577	74.498	71.723	0.834	134.381	69.117	63.741	0.51	1.954	NA	NA	NA	NA	NA	NA	NA	NA	NA	NA	NA	NA	NA	NA	NA	NA	NA	NA	NA	NA	NA	NA	NA	NA	NA	NA	NA	NA	NA
MS224	Ames24749		N	N	Y	Non Stiff Stalk	WiDiv Reseq	SRR12633715	PRJNA661271	1510.69	1525.79	63.91	74.162	67.956	2.536	156.359	70.372	86.237	0.433	2.388	NA	NA	NA	NA	NA	NA	NA	NA	NA	NA	NA	NA	NA	NA	NA	NA	NA	NA	NA	NA	NA	NA	NA	NA	NA	NA	NA	NA	NA
MS225	Ames24750		N	N	Y	Non Stiff Stalk	WiDiv Reseq	SRR12633494	PRJNA661271	1541.37	1492.11	56.706	72.382	66.947	2.068	180.43	77.439	98.126	0.433	2.742	NA	NA	NA	NA	NA	NA	NA	NA	NA	NA	NA	NA	NA	NA	NA	NA	NA	NA	NA	NA	NA	NA	NA	NA	NA	NA	NA	NA	NA
MS226	Ames24751		N	N	Y	Unclassified	WiDiv Reseq	SRR12633419	PRJNA661271	1436.5	1481.73	2.055	69.216	66.887	0.146	152.923	71.714	77.99	0.473	2.324	NA	NA	NA	NA	NA	NA	NA	NA	NA	NA	NA	NA	NA	NA	NA	NA	NA	NA	NA	NA	NA	NA	NA	NA	NA	NA	NA	NA	NA
MS24A	Ames24708		N	N	Y	Non Stiff Stalk	WiDiv Reseq	SRR12633629	PRJNA661271	1407.75	1346.62	65.153	68.462	62.511	2.462	106.659	54.202	55.431	0.478	1.756	NA	NA	NA	NA	NA	NA	NA	NA	NA	NA	NA	NA	NA	NA	NA	NA	NA	NA	NA	NA	NA	NA	NA	NA	NA	NA	NA	NA	NA
MS67	Ames24710		N	N	Y	Unclassified	WiDiv Reseq	SRR12633732	PRJNA661271	1566.87	1517.89	44.081	73.32	67.656	1.502	130.92	67.782	62.884	0.527	1.987	NA	NA	NA	NA	NA	NA	NA	NA	NA	NA	NA	NA	NA	NA	NA	NA	NA	NA	NA	NA	NA	NA	NA	NA	NA	NA	NA	NA	NA
MS71	PI587137	Ames24712; SAM360	Y	Y	Y	Non Stiff Stalk	WiDiv Reseq	SRR12633520	PRJNA661271	1258.02	1224.08	39.149	70.782	67.205	1.305	132.074	57.533	75.559	0.426	2.043	18.513	14.56	18.79	13.333	132.4	50.1	-25.71	-6.222	-413204	0.93	0.85	4	0.621	0.08	2.797	0.284	61	549491	132.4	-0.145	-3729.8	19.068	0	-12189	-55.309	35.832	33.33	61.302	52.996
MS72	Ames24713		N	N	Y	Unclassified	WiDiv Reseq	SRR12633761	PRJNA661271	1509.42	1480.28	33.262	69.366	66.332	1.277	152.781	70.911	80.514	0.463	2.395	NA	NA	NA	NA	NA	NA	NA	NA	NA	NA	NA	NA	NA	NA	NA	NA	NA	NA	NA	NA	NA	NA	NA	NA	NA	NA	NA	NA	NA
N192	PI550566	SAM53	Y	Y	Y	Stiff Stalk	WiDiv Reseq	SRR12633713	PRJNA661271	1114.88	1089.63	33.167	70.252	66.566	1.553	141.236	65.473	76.122	0.46	2.133	19.973	15.84	19.547	12	138.4	62.8	8.466	9.474	406402	0.885	0.778	3.5	0.555	0.108	2.615	0.285	48.5	1.60136e+06	138.4	-0.063	2673.46	20.611	-0.001	10121	27.921	-41.441	-28.63	-52.043	-37.911
N193	PI550567		N	N	Y	Non Stiff Stalk	WiDiv Reseq	SRR12633523	PRJNA661271	1362.43	1358.44	26.503	67.271	62.875	1.053	162.581	68.425	92.167	0.433	2.6	NA	NA	NA	NA	NA	NA	NA	NA	NA	NA	NA	NA	NA	NA	NA	NA	NA	NA	NA	NA	NA	NA	NA	NA	NA	NA	NA	NA	NA
N197	Ames22755		N	N	Y	Non Stiff Stalk	WiDiv Reseq	SRR12633493	PRJNA661271	1556.22	1504.98	50.741	71.703	66.656	2.264	136.991	58.584	78.24	0.421	2.149	NA	NA	NA	NA	NA	NA	NA	NA	NA	NA	NA	NA	NA	NA	NA	NA	NA	NA	NA	NA	NA	NA	NA	NA	NA	NA	NA	NA	NA
N200	PI568159		N	N	Y	Non Stiff Stalk	WiDiv Reseq	SRR12633783	PRJNA661271	1612.9	1591.9	44.253	76.443	71.038	1.62	161.118	74.213	84.223	0.457	2.283	NA	NA	NA	NA	NA	NA	NA	NA	NA	NA	NA	NA	NA	NA	NA	NA	NA	NA	NA	NA	NA	NA	NA	NA	NA	NA	NA	NA	NA
N201	PI568160		N	N	Y	Stiff Stalk	WiDiv Reseq	SRR12633418	PRJNA661271	1626.84	1616.25	39.92	76.334	71.928	1.239	177.247	96.005	83.614	0.528	2.524	NA	NA	NA	NA	NA	NA	NA	NA	NA	NA	NA	NA	NA	NA	NA	NA	NA	NA	NA	NA	NA	NA	NA	NA	NA	NA	NA	NA	NA
N209	PI595366		N	N	Y	Stiff Stalk	WiDiv Reseq	SRR12633782	PRJNA661271	1596.98	1582.44	27.177	75.195	70.366	0.88	141.917	79.6	66.398	0.55	2.082	NA	NA	NA	NA	NA	NA	NA	NA	NA	NA	NA	NA	NA	NA	NA	NA	NA	NA	NA	NA	NA	NA	NA	NA	NA	NA	NA	NA	NA
N211	PI596354		N	N	Y	Unclassified	WiDiv Reseq	SRR12633731	PRJNA661271	1683.9	1657.77	22.845	75.182	71.945	0.6	159.156	78.375	79.977	0.477	2.35	NA	NA	NA	NA	NA	NA	NA	NA	NA	NA	NA	NA	NA	NA	NA	NA	NA	NA	NA	NA	NA	NA	NA	NA	NA	NA	NA	NA	NA
N215	PI595367		N	N	Y	Unclassified	WiDiv Reseq	SRR12633730	PRJNA661271	1706.08	1658.92	45.181	77.653	72.732	1.598	168.716	80.241	85.39	0.47	2.385	NA	NA	NA	NA	NA	NA	NA	NA	NA	NA	NA	NA	NA	NA	NA	NA	NA	NA	NA	NA	NA	NA	NA	NA	NA	NA	NA	NA	NA
N217	PI596356		N	N	Y	Stiff Stalk	WiDiv Reseq	SRR12633608	PRJNA661271	1628.92	1663.55	25.747	79.511	74.066	0.937	146.585	77.609	69.403	0.538	2.055	NA	NA	NA	NA	NA	NA	NA	NA	NA	NA	NA	NA	NA	NA	NA	NA	NA	NA	NA	NA	NA	NA	NA	NA	NA	NA	NA	NA	NA
N218	PI596357		N	N	Y	Stiff Stalk	WiDiv Reseq	SRR12633606	PRJNA661271	1685.23	1651.74	27.844	78.075	72.115	1.081	139.045	76.889	66.916	0.528	1.974	NA	NA	NA	NA	NA	NA	NA	NA	NA	NA	NA	NA	NA	NA	NA	NA	NA	NA	NA	NA	NA	NA	NA	NA	NA	NA	NA	NA	NA
N28	Ames19321		N	N	Y	Stiff Stalk	WiDiv Reseq	SRR12633605	PRJNA661271	1664.6	1623.06	36.14	76.162	71.204	1.469	147.81	72.179	77.381	0.474	2.161	NA	NA	NA	NA	NA	NA	NA	NA	NA	NA	NA	NA	NA	NA	NA	NA	NA	NA	NA	NA	NA	NA	NA	NA	NA	NA	NA	NA	NA
N28Ht	PI693373	Ames27138; SAM75	Y	Y	Y	Stiff Stalk	WiDiv Reseq	SRR12633728	PRJNA661271	1251.46	1231.8	26.802	76.423	73.131	1.028	161.129	75.146	84.67	0.466	2.267	17.667	14.08	18.903	15	161.8	73.8	-0.178	8.934	248384	0.96	0.833	3.75	0.638	0.128	2.82	0.23	67.5	1.41342e+06	161.8	-0.122	1395.38	20.431	-0.001	6381.44	12.081	59.26	56.939	47.975	55.644
N501	PI594050		N	N	Y	Stiff Stalk	WiDiv Reseq	SRR12633727	PRJNA661271	1503.91	1453.62	56.119	71.529	65.895	1.881	156.597	63.991	92.351	0.408	2.461	NA	NA	NA	NA	NA	NA	NA	NA	NA	NA	NA	NA	NA	NA	NA	NA	NA	NA	NA	NA	NA	NA	NA	NA	NA	NA	NA	NA	NA
N523	PI594071		N	N	Y	Stiff Stalk	WiDiv Reseq	SRR12633726	PRJNA661271	1519.35	1507.48	44.95	73.076	67.67	2.078	175.936	78.934	96.938	0.437	2.712	NA	NA	NA	NA	NA	NA	NA	NA	NA	NA	NA	NA	NA	NA	NA	NA	NA	NA	NA	NA	NA	NA	NA	NA	NA	NA	NA	NA	NA
N527	PI604606		N	N	Y	Stiff Stalk	WiDiv Reseq	SRR12633725	PRJNA661271	1659.9	1507.51	67.189	76.466	68.095	2.705	136.493	63.687	75.307	0.457	2.128	NA	NA	NA	NA	NA	NA	NA	NA	NA	NA	NA	NA	NA	NA	NA	NA	NA	NA	NA	NA	NA	NA	NA	NA	NA	NA	NA	NA	NA
N542	PI594088		N	N	Y	Stiff Stalk	WiDiv Reseq	SRR12633723	PRJNA661271	1557.09	1542.29	49.022	73.72	69.28	1.779	148.218	62.767	84.409	0.407	2.272	NA	NA	NA	NA	NA	NA	NA	NA	NA	NA	NA	NA	NA	NA	NA	NA	NA	NA	NA	NA	NA	NA	NA	NA	NA	NA	NA	NA	NA
N6	PI693372	Ames27137; SAM210	Y	Y	Y	Non Stiff Stalk	WiDiv Reseq	SRR12633417	PRJNA661271	1221.01	1189.94	26.866	74.949	70.684	1.651	140.541	66.631	74.24	0.471	2.041	21.495	17.005	21.75	14	135.1	62.1	-18.931	3.539	-123280	0.945	0.848	3.5	0.63	0.098	2.819	0.261	63.5	975208	135.1	-0.206	-1625.9	19.895	-0.001	-3616.29	-28.508	-10.795	-12.141	-31.563	-29.695
N7A	PI607512		Y	N	Y	Stiff Stalk	WiDiv Reseq	SRR12633603	PRJNA661271	1223.38	1239.95	19.009	76.109	72.977	1.107	145.679	70.599	74.473	0.479	2.04	16.95	14.357	18.29	13.333	NA	NA	NA	NA	NA	NA	NA	NA	NA	NA	NA	NA	NA	NA	NA	NA	NA	NA	NA	NA	NA	NA	NA	NA	NA
NC230	PI690370	Ames12731; SAM107	Y	Y	Y	Non Stiff Stalk	WiDiv Reseq	SRR3720284	PRJNA661271	1301.3	1312.01	15.559	78.931	76.524	0.613	131.607	66.838	65.467	0.507	1.785	15.523	11.96	16.38	15.333	127.2	62.7	19.91	-0.643	111094	1.025	0.913	2.5	0.738	0.113	3.047	0.167	49	1.28761e+06	127.2	0.193	1758.96	20.296	0.001	4749.93	35.786	18.558	4.838	26.639	14.137
NC250	PI550555	SAM274	Y	Y	Y	Stiff Stalk	WiDiv Reseq	SRR12633780	PRJNA661271	1245.98	1231.42	30.894	75.786	72.863	1.517	129.239	59.662	70.715	0.459	1.827	16.865	13.87	18.035	13.5	123.6	57.9	-13.296	-4.022	-287244	1.17	1.058	3.5	0.976	0.113	3.502	0.246	59	781174	123.6	-0.047	-2335.2	19.575	0	-7895.1	-31.377	82.198	75.722	115.572	101.753
NC262	PI531085	SAM304	Y	Y	Y	PopCorn	WiDiv Reseq	SRR12633518	PRJNA661271	1200.36	1180.12	38.293	74.521	70.365	2.073	121.304	48.201	73.59	0.395	1.844	17.07	14.943	18.673	14	126.8	42.5	-19.195	-4.468	-325444	1.045	0.998	2.5	0.822	0.048	3.209	0.226	32	730965	126.8	-0.122	-2796.38	19.479	0	-9166.88	-40.862	-41.4	-29.941	-66.045	-41.126
NC290A	PI690390	Ames27141; SAM280	Y	Y	Y	PopCorn	WiDiv Reseq	SRR12633779	PRJNA661271	1281.19	1251	37.751	78.511	74.298	1.96	137.805	56.863	79.668	0.415	1.948	22.063	20.053	22.83	15.667	133.5	56.1	-20.557	-1.933	-290864	1.095	1.033	3.5	0.89	0.063	3.343	0.258	57	772091	133.5	-0.158	-2671.42	19.558	0	-7985.54	-38.627	-6.722	-13.73	-15.457	-24.717
NC294	PI690392	Ames27143; SAM35	Y	Y	Y	Stiff Stalk	WiDiv Reseq	SRR12633602	PRJNA661271	1298.88	1280.91	26.56	78.6	74.72	1.479	162.185	76.817	84.525	0.472	2.221	15.413	10.983	17.133	16	145.1	68.8	21.328	9.638	556890	1.108	0.985	4	0.878	0.123	3.291	0.285	74.5	1.78033e+06	145.1	0.03	4265.43	20.764	0	14503	50.786	60.194	43.473	96.625	66.911
NC310	PI690401	Ames27151; SAM37	Y	Y	Y	Stiff Stalk	WiDiv Reseq	SRR12633416	PRJNA661271	1230.69	1207.28	39.287	75.57	71.932	1.794	161.819	78.619	84.965	0.47	2.323	16.673	12.943	17.38	15	154.4	72.6	27.038	7.502	521245	0.963	0.873	3.25	0.671	0.09	2.885	0.193	69.5	1.73794e+06	154.4	0.117	4396.83	20.729	0	14380	58.885	-3.37	1.065	-20.496	-3.209
NC326	PI690409	Ames27159; SAM10	Y	Y	Y	Stiff Stalk	WiDiv Reseq	SRR12633601	PRJNA661271	1283.31	1243.39	43.362	78.414	73.714	2.143	169.725	83.037	84.386	0.481	2.364	16.287	12.65	16.98	14.333	167	72.4	40.7	11.158	915027	1.185	1.035	4.5	0.964	0.15	3.492	0.241	68	2.2756e+06	167	0.146	7233.49	21.118	0	23696	90.157	20.223	9.007	-5.973	-8.981
NC328	PI690410	Ames27160; SAM19	Y	Y	Y	Stiff Stalk	WiDiv Reseq	SRR12633722	PRJNA661271	1209.23	1237.98	23.929	76.672	73.485	1.214	165.845	82.429	85.426	0.482	2.333	16.9	13.07	17.8	13	165	77.4	34.687	9.075	764488	0.85	0.748	3.75	0.502	0.103	2.512	0.307	74.5	2.02723e+06	165	0.131	6059.49	20.951	0	19607	74.977	-1.685	4.173	-17.155	-4.059
NC342	PI690417	Ames27167; SAM348	Y	Y	Y	Non Stiff Stalk	WiDiv Reseq	SRR12633604	PRJNA661271	1251.35	1253.04	14.758	76.235	74.007	0.687	166.235	84.908	80.114	0.507	2.304	18.667	15.653	21.267	15.333	165.9	82.8	-23.988	-7.449	-438550	1.008	0.95	3.25	0.764	0.058	3.076	0.205	86	596446	165.9	-0.125	-3725.02	19.186	0	-12579	-53.964	-30.418	-24.895	-46.299	-33.974
NC368	PI690428	Ames27180; SAM39	Y	Y	Y	Stiff Stalk	WiDiv Reseq	SRR12633778	PRJNA661271	1287.7	1265.01	17.095	77.7	74.592	0.904	156.709	69.924	86.977	0.433	2.196	23.31	19.97	24.54	17	142.7	60.7	19.229	3.947	366780	1.085	1.008	5.5	0.862	0.078	3.288	0.246	68	1.72778e+06	142.7	0.057	3327.04	20.72	0	10576	43.653	-17.742	-9.49	-29.623	-17.994
NC412			N	N	Y	Tropical	WiDiv Reseq	SRR12633781	PRJNA661271	NA	NA	NA	NA	NA	NA	NA	NA	NA	NA	NA	NA	NA	NA	NA	NA	NA	NA	NA	NA	NA	NA	NA	NA	NA	NA	NA	NA	NA	NA	NA	NA	NA	NA	NA	NA	NA	NA	NA	NA
ND247	PI550503		N	N	Y	Non Stiff Stalk	WiDiv Reseq	SRR12633760	PRJNA661271	1413	1398.28	61.844	68.597	64.579	2.036	126.399	60.382	69.336	0.459	2.047	NA	NA	NA	NA	NA	NA	NA	NA	NA	NA	NA	NA	NA	NA	NA	NA	NA	NA	NA	NA	NA	NA	NA	NA	NA	NA	NA	NA	NA
ND259	PI550571		N	N	Y	Unclassified	WiDiv Reseq	SRR12633395	PRJNA661271	1370.9	1313.19	91.327	67.449	61.617	3.116	128.727	57.377	71.52	0.426	2.14	NA	NA	NA	NA	NA	NA	NA	NA	NA	NA	NA	NA	NA	NA	NA	NA	NA	NA	NA	NA	NA	NA	NA	NA	NA	NA	NA	NA	NA
ND265	PI546494		N	N	Y	Non Stiff Stalk	WiDiv Reseq	SRR12633764	PRJNA661271	1307.35	1325.78	43.297	65.596	61.634	1.704	138.916	60.23	76.952	0.423	2.322	NA	NA	NA	NA	NA	NA	NA	NA	NA	NA	NA	NA	NA	NA	NA	NA	NA	NA	NA	NA	NA	NA	NA	NA	NA	NA	NA	NA	NA
NK740	PI601489	740; X740	N	N	Y	Non Stiff Stalk	WiDiv Reseq	SRR12633719	PRJNA661271	1603.21	1552.27	55.938	74.681	69.3	1.946	154.663	79.426	75.044	0.516	2.317	NA	NA	NA	NA	NA	NA	NA	NA	NA	NA	NA	NA	NA	NA	NA	NA	NA	NA	NA	NA	NA	NA	NA	NA	NA	NA	NA	NA	NA
NK778	PI601375	SAM22; 778	N	Y	Y	Non Stiff Stalk	WiDiv Reseq	SRR12633763	PRJNA661271	1411.17	1406.93	46.603	68.975	64.635	1.8	139.503	67.416	75.801	0.458	2.247	15.283	11.493	15.767	15.333	139.5	65.3	27.266	10.454	707094	0.795	0.745	3.5	0.468	0.05	2.42	0.21	58	1.95257e+06	139.5	0.056	5380.84	20.897	0	18129	64.126	-70.203	-59.575	-88.126	-68.501
NK807	PI601430	SAM33; 807	N	Y	Y	Stiff Stalk	WiDiv Reseq	SRR12633759	PRJNA661271	1347.44	1338.21	33.831	65.313	61.758	0.653	150.177	63.84	85.83	0.408	2.467	15.613	12.413	16.857	12.667	150.2	52.4	20.759	7.627	508169	0.757	0.7	3	0.432	0.057	2.289	0.231	51.5	1.78774e+06	150.2	0.038	4062.37	20.77	0	13665	49.739	-61.385	-47.008	-97.16	-69.267
NKH8431	PI601610	SAM21; H8431	N	Y	Y	Stiff Stalk	WiDiv Reseq	SRR3720584	PRJNA661271	1421.19	1434.55	25.084	68.957	64.916	0.717	151.443	63.628	84.663	0.425	2.423	15.637	11.207	15.62	12.333	151.4	63.7	31.22	5.882	576659	0.875	0.778	2.25	0.546	0.098	2.598	0.229	55	1.97217e+06	151.4	0.126	5061.44	20.911	0	15942	66.625	-47.458	-33.994	-52.826	-31.719
NORTH_7	Ames2328	NORTH7	N	N	Y	Unclassified	WiDiv Reseq	SRR12633408	PRJNA661271	1393.25	1353.79	43.992	66.49	62.227	1.293	129.477	54.895	74.611	0.403	2.142	NA	NA	NA	NA	NA	NA	NA	NA	NA	NA	NA	NA	NA	NA	NA	NA	NA	NA	NA	NA	NA	NA	NA	NA	NA	NA	NA	NA	NA
NP899	PI578215	NKNP899	N	N	Y	Unclassified	WiDiv Reseq	SRR7699358	PRJNA661271	NA	NA	NA	NA	NA	NA	NA	NA	NA	NA	NA	NA	NA	NA	NA	NA	NA	NA	NA	NA	NA	NA	NA	NA	NA	NA	NA	NA	NA	NA	NA	NA	NA	NA	NA	NA	NA	NA	NA	NA
NQ508	PI559918	SAM209	N	Y	Y	Iodent	WiDiv Reseq	SRR12633517	PRJNA661271	1511.93	1508.68	19.66	72.181	67.434	0.565	156.505	86.156	73.231	0.538	2.397	14.673	11.69	15.71	14.333	156.5	88.8	0.058	-2.52	-116807	0.93	0.768	4.5	0.564	0.163	2.675	NA	85	979098	156.5	0.032	-558.63	19.901	0	-2412.82	-3.771	-30.773	-19.443	-20.921	-7.878
NS501	PI601583	SAM252	N	Y	Y	Stiff Stalk	WiDiv Reseq	SRR12633712	PRJNA661271	1412.13	1436.09	35.701	68.592	64.989	0.99	129.364	63.076	68.566	0.484	2.052	15.063	12.317	15.56	14.333	129.4	57.2	-2.064	-5.525	-229417	0.765	0.708	2	0.428	0.058	2.316	0.277	55.5	845170	129.4	0.082	-1399.2	19.689	0.001	-5459.1	-11.67	-44.73	-36.527	-10.731	-18.562
NS701	PI601417	SAM16	N	Y	Y	Stiff Stalk	WiDiv Reseq	SRR12633394	PRJNA661271	1539.01	1553.14	22.681	73.546	69.588	0.295	159.3	83.634	79.369	0.52	2.421	15.773	11.15	16.22	15	159.3	80.5	68.741	2.525	762519	0.93	0.665	4	0.478	0.265	2.533	0.227	68	2.11009e+06	159.3	0.456	8290.41	21.009	0.001	24716	136.74	11.286	15.858	-4.055	7.487
NY_159_(Neveh_Yaar)	PI200182	NY159NevehYaarY_159	N	N	Y	Unclassified	WiDiv Reseq	SRR12633516	PRJNA661271	1542.15	1535.63	7.232	71.715	68.621	-0.123	186.758	79.952	104.246	0.429	2.813	NA	NA	NA	NA	NA	NA	NA	NA	NA	NA	NA	NA	NA	NA	NA	NA	NA	NA	NA	NA	NA	NA	NA	NA	NA	NA	NA	NA	NA
NY_166_(Neveh_Yaar)	PI200184	NY166NevehYaarY_166	N	N	Y	Unclassified	WiDiv Reseq	SRR12633698	PRJNA661271	1501.18	1503.23	34.505	70.833	67.235	1.136	131.488	50.544	79.311	0.36	2.091	NA	NA	NA	NA	NA	NA	NA	NA	NA	NA	NA	NA	NA	NA	NA	NA	NA	NA	NA	NA	NA	NA	NA	NA	NA	NA	NA	NA	NA
NY6371	PI610494		N	N	Y	Tropical	WiDiv Reseq	SRR12633600	PRJNA661271	1597.61	1547.01	115.113	75.198	68.831	4.604	164.281	81.745	82.636	0.499	2.5	NA	NA	NA	NA	NA	NA	NA	NA	NA	NA	NA	NA	NA	NA	NA	NA	NA	NA	NA	NA	NA	NA	NA	NA	NA	NA	NA	NA	NA
Ny821			N	N	Y	Unclassified	WiDiv Reseq	SRR12633515	PRJNA661271	NA	NA	NA	NA	NA	NA	NA	NA	NA	NA	NA	NA	NA	NA	NA	NA	NA	NA	NA	NA	NA	NA	NA	NA	NA	NA	NA	NA	NA	NA	NA	NA	NA	NA	NA	NA	NA	NA	NA	NA
OC19	PI596506		N	N	Y	Unclassified	WiDiv Reseq	SRR12633697	PRJNA661271	1494.74	1545.77	29.73	71.269	68.996	0.75	141.913	61.995	80.872	0.415	2.175	NA	NA	NA	NA	NA	NA	NA	NA	NA	NA	NA	NA	NA	NA	NA	NA	NA	NA	NA	NA	NA	NA	NA	NA	NA	NA	NA	NA	NA
Oh33	NSL28965		N	N	Y	Non Stiff Stalk	WiDiv Reseq	SRR12633414	PRJNA661271	1510.7	1531.58	50.042	71.611	68.496	1.672	170.089	73.422	95.808	0.433	2.556	NA	NA	NA	NA	NA	NA	NA	NA	NA	NA	NA	NA	NA	NA	NA	NA	NA	NA	NA	NA	NA	NA	NA	NA	NA	NA	NA	NA	NA
Oh40B	PI693397	NSL28966; SAM297	Y	Y	Y	Non Stiff Stalk	WiDiv Reseq	SRR12633711	PRJNA661271	1211.36	1151.29	65.086	75.454	69.998	3.195	153.26	64.281	87.74	0.408	2.245	16.847	13.707	16.917	11.333	149.2	49	-24.006	-2.109	-324180	0.938	0.8	2.25	0.602	0.138	2.734	0.23	46.5	742471	149.2	-0.178	-3062.19	19.502	-0.001	-9246.49	-46.309	-33.336	-28.98	-43.924	-38.42
Oh43	PI690332	Ames19288; SAM262	Y	Y	Y	Non Stiff Stalk	WiDiv Reseq	SRR3720271	PRJNA661271	1144.7	1144.19	38.729	73.252	69.432	1.659	144.308	59.322	84.126	0.403	2.161	15.103	12.24	17.02	12	144.3	56	-9.555	-2.87	-196024	1.063	0.95	3.667	0.795	0.113	3.165	0.255	48	816930	144.3	-0.046	-1585.23	19.64	0	-5508.05	-22.997	10.085	4.913	-2.235	-7.93
Oh7	PI587146		N	N	Y	Non Stiff Stalk	WiDiv Reseq	SRR12633694	PRJNA661271	1718.03	1696.07	56.671	78.937	73.92	1.774	171.754	77.976	93.529	0.447	2.442	NA	NA	NA	NA	NA	NA	NA	NA	NA	NA	NA	NA	NA	NA	NA	NA	NA	NA	NA	NA	NA	NA	NA	NA	NA	NA	NA	NA	NA
OQ403	PI559920	SAM147	N	Y	Y	Iodent	WiDiv Reseq	SRR12633751	PRJNA661271	NA	NA	NA	NA	NA	NA	NA	NA	NA	NA	NA	14.16	10.113	14.213	11.333	NA	NA	-2.928	3.043	32750.1	0.898	0.725	2.25	0.517	0.173	2.556	0.232	45	1.15697e+06	NA	-0.084	147.2	20.142	-0.001	1152.07	-0.478	-68.569	-54.685	-78.214	-56.289
OQ603	PI601584		N	N	Y	Iodent	WiDiv Reseq	SRR12633710	PRJNA661271	1461.5	1475.98	36.491	70.484	66.638	1.198	138.705	74.706	63.811	0.527	2.162	NA	NA	NA	NA	NA	NA	NA	NA	NA	NA	NA	NA	NA	NA	NA	NA	NA	NA	NA	NA	NA	NA	NA	NA	NA	NA	NA	NA	NA
Os420	NSL65874	SAM126	Y	Y	Y	Non Stiff Stalk	WiDiv Reseq	SRR12633413	PRJNA661271	1196.38	1139.12	69.669	75.627	69.42	3.52	155.468	65.827	87.255	0.416	2.288	22.553	17	22.023	12	142.6	53.2	13.103	0.156	79108.3	0.915	0.788	2	0.578	0.128	2.678	0.205	54.5	1.2121e+06	142.6	0.109	1274.66	20.209	0	3408.12	23.229	55.357	52.055	92.878	60.358
Os426	Ames22756		N	N	Y	Non Stiff Stalk	WiDiv Reseq	SRR12633607	PRJNA661271	1522.42	1504.63	61.508	72.294	67.683	2.17	166.285	91.99	76.584	0.541	2.513	NA	NA	NA	NA	NA	NA	NA	NA	NA	NA	NA	NA	NA	NA	NA	NA	NA	NA	NA	NA	NA	NA	NA	NA	NA	NA	NA	NA	NA
OS602	PI559921		N	N	Y	Iodent	WiDiv Reseq	SRR12633492	PRJNA661271	NA	NA	NA	NA	NA	NA	NA	NA	NA	NA	NA	NA	NA	NA	NA	NA	NA	NA	NA	NA	NA	NA	NA	NA	NA	NA	NA	NA	NA	NA	NA	NA	NA	NA	NA	NA	NA	NA	NA	NA
Pa392	PI517968		N	N	Y	Non Stiff Stalk	WiDiv Reseq	SRR12633412	PRJNA661271	1412.42	1353.85	72.342	66.629	61.884	2.22	125.495	56.345	69.528	0.447	2.135	NA	NA	NA	NA	NA	NA	NA	NA	NA	NA	NA	NA	NA	NA	NA	NA	NA	NA	NA	NA	NA	NA	NA	NA	NA	NA	NA	NA	NA
Pa405	Ames22757		N	N	Y	Non Stiff Stalk	WiDiv Reseq	SRR12633514	PRJNA661271	1423.8	1397.44	39.043	67.754	63.227	1.454	138.135	67.983	68.89	0.496	2.278	NA	NA	NA	NA	NA	NA	NA	NA	NA	NA	NA	NA	NA	NA	NA	NA	NA	NA	NA	NA	NA	NA	NA	NA	NA	NA	NA	NA	NA
Pa762	Ames27184	SAM217	Y	Y	Y	Non Stiff Stalk	WiDiv Reseq	SRR12633598	PRJNA661271	1191.99	1213.77	18.357	74.612	72.433	0.742	140.033	63.037	79.274	0.451	2.024	15.427	13.063	16.6	13.667	139.7	65.8	-1.331	-1.277	-95403	0.958	0.795	3	0.618	0.163	2.759	0.276	52.5	947510	139.7	0.002	-520.27	19.854	0	-2044.9	-4.99	-55.725	-46.949	-83.418	-68.219
Pa875	PI693375	SAM230	Y	Y	Y	Stiff Stalk	WiDiv Reseq	SRR12633393	PRJNA661271	1246.54	1235.3	22.532	77.011	73.557	1.123	159.447	80.475	78.784	0.501	2.251	16.66	13.827	17.917	15.667	165.3	82.2	-11.232	-0.196	-169070	0.983	0.928	2	0.746	0.055	3.001	0.216	73	916941	165.3	-0.095	-1464.5	19.806	0	-4258.14	-20.339	25.943	18.989	25.69	15.499
Pa880	PI517974	SAM235	Y	Y	Y	Non Stiff Stalk	WiDiv Reseq	SRR12633597	PRJNA661271	1276.92	1245.62	41.44	77.556	73.344	1.845	171.453	78.052	90.24	0.453	2.404	17.06	15.04	16.563	15	169	72.2	-3.294	-1.556	-109016	0.893	0.8	4.5	0.572	0.093	2.661	0.232	66.5	908571	169	-0.001	-776.99	19.793	0	-2777.28	-9.199	20.231	15.039	32.717	23.486
Pa91	PI587147	SAM191	Y	Y	Y	Non Stiff Stalk	WiDiv Reseq	SRR12633776	PRJNA661271	1285.81	1251.35	53.621	78.884	73.831	2.483	170.906	78.497	89.753	0.459	2.361	18.323	15.867	19.96	14	170.3	77	20.961	-5.571	-51409.9	1.01	0.915	3	0.734	0.095	3.026	0.266	64.5	1056876	170.3	0.344	741.62	20.011	0.002	853.82	31.8	8.296	9.755	53.153	29.201
PH207	PI601005		N	N	Y	Iodent	WiDiv Reseq	SRR3720280	PRJNA661271	1415.86	1368.36	62.518	68.204	63.073	2.305	140.433	74.371	70.873	0.504	2.284	NA	NA	NA	NA	NA	NA	NA	NA	NA	NA	NA	NA	NA	NA	NA	NA	NA	NA	NA	NA	NA	NA	NA	NA	NA	NA	NA	NA	NA
PHAA0	PI578031		N	N	Y	Stiff Stalk	WiDiv Reseq	SRR7699299	PRJNA661271	NA	NA	NA	NA	NA	NA	NA	NA	NA	NA	NA	NA	NA	NA	NA	NA	NA	NA	NA	NA	NA	NA	NA	NA	NA	NA	NA	NA	NA	NA	NA	NA	NA	NA	NA	NA	NA	NA	NA	NA
PHB09			N	N	Y	Stiff Stalk	WiDiv Reseq	SRR12633411	PRJNA661271	1460.93	1470.81	29.372	70.618	66.549	1.231	139.353	65.097	75.09	0.463	2.188	NA	NA	NA	NA	NA	NA	NA	NA	NA	NA	NA	NA	NA	NA	NA	NA	NA	NA	NA	NA	NA	NA	NA	NA	NA	NA	NA	NA	NA
PHB47	PI601009		N	N	Y	Stiff Stalk	WiDiv Reseq	SRR3720600	PRJNA661271	1477.65	1499.38	21.423	69.711	67.379	0.721	163.274	69.97	87.483	0.429	2.517	NA	NA	NA	NA	NA	NA	NA	NA	NA	NA	NA	NA	NA	NA	NA	NA	NA	NA	NA	NA	NA	NA	NA	NA	NA	NA	NA	NA	NA
PHBA6	PI559935		N	N	Y	Non Stiff Stalk	WiDiv Reseq	SRR12633513	PRJNA661271	NA	NA	NA	NA	NA	NA	NA	NA	NA	NA	NA	NA	NA	NA	NA	NA	NA	NA	NA	NA	NA	NA	NA	NA	NA	NA	NA	NA	NA	NA	NA	NA	NA	NA	NA	NA	NA	NA	NA	NA
PHBB3	PI578029		N	N	Y	Stiff Stalk	WiDiv Reseq	SRR12633693	PRJNA661271	NA	NA	NA	NA	NA	NA	NA	NA	NA	NA	NA	NA	NA	NA	NA	NA	NA	NA	NA	NA	NA	NA	NA	NA	NA	NA	NA	NA	NA	NA	NA	NA	NA	NA	NA	NA	NA	NA	NA	NA
PHBW8	PI559936		N	N	Y	Stiff Stalk	WiDiv Reseq	SRR12633709	PRJNA661271	NA	NA	NA	NA	NA	NA	NA	NA	NA	NA	NA	NA	NA	NA	NA	NA	NA	NA	NA	NA	NA	NA	NA	NA	NA	NA	NA	NA	NA	NA	NA	NA	NA	NA	NA	NA	NA	NA	NA	NA
PHEG9	PI578030		N	N	Y	Stiff Stalk	WiDiv Reseq	SRR12633775	PRJNA661271	NA	NA	NA	NA	NA	NA	NA	NA	NA	NA	NA	NA	NA	NA	NA	NA	NA	NA	NA	NA	NA	NA	NA	NA	NA	NA	NA	NA	NA	NA	NA	NA	NA	NA	NA	NA	NA	NA	NA	NA
PHG29	PI601270		N	N	Y	Iodent	WiDiv Reseq	SRR3720299	PRJNA661271	1427.26	1420.63	45.28	69.438	64.88	1.523	129.753	66.194	69.087	0.49	2.045	NA	NA	NA	NA	NA	NA	NA	NA	NA	NA	NA	NA	NA	NA	NA	NA	NA	NA	NA	NA	NA	NA	NA	NA	NA	NA	NA	NA	NA
PHG35	PI601008	SAM14	N	Y	Y	Non Stiff Stalk	WiDiv Reseq	SRR3720954	PRJNA661271	1591.92	1557.18	46.367	73.896	68.955	1.763	139.211	75.655	64.332	0.544	2.096	17.417	12.223	17.51	12.333	139.2	70.9	35.218	7.197	726935	1.115	0.94	3	0.825	0.175	3.234	0.24	63.5	2.15103e+06	139.2	0.156	5877.78	21.037	0	18946	76.514	-0.673	6.5	-8.954	2.699
PHG39	PI600981	SAM260	N	Y	Y	Stiff Stalk	WiDiv Reseq	SRR3721001	PRJNA661271	1632.19	1656.72	21.621	76.756	72.923	0.706	159.878	79.237	80.607	0.491	2.291	15.26	12.343	16.233	14.333	159.9	77.7	-20.059	-0.924	-247247	0.965	0.878	4	0.666	0.088	2.896	0.237	86	823965	159.9	-0.181	-2365.69	19.652	-0.001	-6951.99	-36.496	17.865	16.952	11.386	7.22
PHG47	PI601318	SAM115	N	Y	Y	Non Stiff Stalk	WiDiv Reseq	SRR3720262	PRJNA661271	1371.86	1392.47	18.788	67.339	63.996	0.363	122.042	52.725	71.748	0.403	1.986	13.397	10.83	13.247	11.333	122	41.9	21.878	-0.713	110211	0.805	0.725	3.25	0.459	0.08	2.405	0.239	40	1.24909e+06	122	0.272	1709.35	20.252	0.001	5053.52	41.17	-51.503	-41.446	-60.122	-49.349
PHG50	PI601006	SAM132	N	Y	Y	Iodent	WiDiv Reseq	SRR3720521	PRJNA661271	1464.3	1488.17	31.404	70.819	67.304	0.831	139.722	69.876	69.183	0.507	2.202	18.213	13.943	19.047	13.333	139.7	66.9	2.442	2.761	66956.1	1.125	1	3.5	0.884	0.125	3.341	0.268	66.5	1.19765e+06	139.7	-0.025	615.43	20.192	0	2219.51	7.338	-28.239	-15.024	23.722	12.866
PHG71	PI601150	SAM212	N	Y	Y	Stiff Stalk	WiDiv Reseq	SRR12633757	PRJNA661271	1462.87	1454.56	64.976	70.132	66.167	2.275	142.701	75.269	68.297	0.517	2.227	15.997	14.457	16.74	14.667	142.7	68.1	14.832	-6.557	-132091	0.808	0.71	2.75	0.465	0.098	2.387	0.286	64.5	960921	142.7	0.291	-21.9	19.874	0.002	-1674.55	18.334	-0.669	7.369	10.488	17.505
PHG72	PI601319	SAM163	N	Y	Y	Iodent	WiDiv Reseq	SRR3720581	PRJNA661271	1407.08	1408.96	53.293	69.174	64.78	1.978	147.041	76.571	69.126	0.525	2.334	14.753	10.217	15.39	12.667	147	73.5	2.712	0.275	-9800.39	0.88	0.785	2.75	0.545	0.095	2.618	0.24	71.5	1.11472e+06	147	0.011	211.11	20.088	0	477.84	5.076	31.255	2.543	63.478	17.95
PHG80	PI601037		N	N	Y	Stiff Stalk	WiDiv Reseq	SRR12633410	PRJNA661271	1495.57	1476.88	51.639	71.494	66.515	1.57	154.908	64.937	87.139	0.415	2.429	NA	NA	NA	NA	NA	NA	NA	NA	NA	NA	NA	NA	NA	NA	NA	NA	NA	NA	NA	NA	NA	NA	NA	NA	NA	NA	NA	NA	NA
PHGW7	PI559940		N	N	Y	Iodent	WiDiv Reseq	SRR12633399	PRJNA661271	NA	NA	NA	NA	NA	NA	NA	NA	NA	NA	NA	NA	NA	NA	NA	NA	NA	NA	NA	NA	NA	NA	NA	NA	NA	NA	NA	NA	NA	NA	NA	NA	NA	NA	NA	NA	NA	NA	NA	NA
PHH93	PI601567	SAM188	N	Y	Y	Iodent	WiDiv Reseq	SRR12633490	PRJNA661271	1497.37	1438.75	32.716	69.981	64.519	1.169	129.953	55.482	75.434	0.416	2.071	16.407	13.33	17.917	12	130	52.1	10.352	-3.741	-41184.7	0.785	0.708	2.75	0.446	0.078	2.346	0.271	53.5	1069037	130	0.19	239.95	20.028	0.001	-200.15	13.568	27.95	21.303	47.483	23.558
PHHH9	PI565105		N	N	Y	Unclassified	WiDiv Reseq	SRR12633392	PRJNA661271	NA	NA	NA	NA	NA	NA	NA	NA	NA	NA	NA	NA	NA	NA	NA	NA	NA	NA	NA	NA	NA	NA	NA	NA	NA	NA	NA	NA	NA	NA	NA	NA	NA	NA	NA	NA	NA	NA	NA	NA
PHHV4			N	N	Y	Unclassified	WiDiv Reseq	SRR12633512	PRJNA661271	NA	NA	NA	NA	NA	NA	NA	NA	NA	NA	NA	NA	NA	NA	NA	NA	NA	NA	NA	NA	NA	NA	NA	NA	NA	NA	NA	NA	NA	NA	NA	NA	NA	NA	NA	NA	NA	NA	NA	NA
PHJ33	PI601774		N	N	Y	Iodent	WiDiv Reseq	SRR12633596	PRJNA661271	1518.83	1486.14	55.171	71.645	67.14	1.951	141.843	67.138	75.81	0.457	2.237	NA	NA	NA	NA	NA	NA	NA	NA	NA	NA	NA	NA	NA	NA	NA	NA	NA	NA	NA	NA	NA	NA	NA	NA	NA	NA	NA	NA	NA
PHJ40	PI601321	SAM76	N	Y	Y	Stiff Stalk	WiDiv Reseq	SRR3720623	PRJNA661271	1299.56	1301.29	27.645	64.869	60.537	1.12	129.429	65.439	66.059	0.492	2.211	13.6	10.773	15.207	11.667	129.4	60.6	3.463	7.948	244877	0.73	0.663	2.25	0.386	0.068	2.189	0.254	49	1.40925e+06	129.4	-0.082	1620.52	20.426	-0.001	6810.89	17.976	-47.275	-36.633	-77.74	-56.236
PHJ70	PI601775		N	N	Y	Stiff Stalk	WiDiv Reseq	SRR12633692	PRJNA661271	1623.78	1592.88	60.157	75.049	70.909	1.415	174.899	89.105	82.951	0.507	2.552	NA	NA	NA	NA	NA	NA	NA	NA	NA	NA	NA	NA	NA	NA	NA	NA	NA	NA	NA	NA	NA	NA	NA	NA	NA	NA	NA	NA	NA
PHJ89	PI548798		N	N	Y	Non Stiff Stalk	WiDiv Reseq	SRR7472726	PRJNA661271	NA	NA	NA	NA	NA	NA	NA	NA	NA	NA	NA	NA	NA	NA	NA	NA	NA	NA	NA	NA	NA	NA	NA	NA	NA	NA	NA	NA	NA	NA	NA	NA	NA	NA	NA	NA	NA	NA	NA	NA
PHJR5	PI565106		N	N	Y	Stiff Stalk	WiDiv Reseq	SRR12633488	PRJNA661271	NA	NA	NA	NA	NA	NA	NA	NA	NA	NA	NA	NA	NA	NA	NA	NA	NA	NA	NA	NA	NA	NA	NA	NA	NA	NA	NA	NA	NA	NA	NA	NA	NA	NA	NA	NA	NA	NA	NA	NA
PHK29	PI601468		N	N	Y	Stiff Stalk	WiDiv Reseq	SRR12633595	PRJNA661271	1553.69	1564.15	24.238	73.164	70.054	0.445	155.264	76.258	79.98	0.488	2.314	NA	NA	NA	NA	NA	NA	NA	NA	NA	NA	NA	NA	NA	NA	NA	NA	NA	NA	NA	NA	NA	NA	NA	NA	NA	NA	NA	NA	NA
PHK35	PI601777		N	N	Y	Stiff Stalk	WiDiv Reseq	SRR12633391	PRJNA661271	1587.35	1549.07	41.569	75.389	69.447	1.528	167.478	80.574	83.907	0.48	2.478	NA	NA	NA	NA	NA	NA	NA	NA	NA	NA	NA	NA	NA	NA	NA	NA	NA	NA	NA	NA	NA	NA	NA	NA	NA	NA	NA	NA	NA
PHK42	PI601495		N	N	Y	Iodent	WiDiv Reseq	SRR12633708	PRJNA661271	1511.34	1394.44	76.165	70.01	63.528	2.576	138.358	62.444	74.539	0.446	2.232	NA	NA	NA	NA	NA	NA	NA	NA	NA	NA	NA	NA	NA	NA	NA	NA	NA	NA	NA	NA	NA	NA	NA	NA	NA	NA	NA	NA	NA
PHK46	PI543841		N	N	Y	Non Stiff Stalk	WiDiv Reseq	SRR7699217	PRJNA661271	NA	NA	NA	NA	NA	NA	NA	NA	NA	NA	NA	NA	NA	NA	NA	NA	NA	NA	NA	NA	NA	NA	NA	NA	NA	NA	NA	NA	NA	NA	NA	NA	NA	NA	NA	NA	NA	NA	NA	NA
PHK56	PI543842		N	N	Y	Non Stiff Stalk	WiDiv Reseq	SRR7699357	PRJNA661271	NA	NA	NA	NA	NA	NA	NA	NA	NA	NA	NA	NA	NA	NA	NA	NA	NA	NA	NA	NA	NA	NA	NA	NA	NA	NA	NA	NA	NA	NA	NA	NA	NA	NA	NA	NA	NA	NA	NA	NA
PHK74	PI559942		N	N	Y	Iodent	WiDiv Reseq	SRR12633388	PRJNA661271	NA	NA	NA	NA	NA	NA	NA	NA	NA	NA	NA	NA	NA	NA	NA	NA	NA	NA	NA	NA	NA	NA	NA	NA	NA	NA	NA	NA	NA	NA	NA	NA	NA	NA	NA	NA	NA	NA	NA	NA
PHK76	PI601496	SAM215	N	Y	Y	Non Stiff Stalk	WiDiv Reseq	SRR7699355	PRJNA661271	1357.9	1366.67	30.606	64.892	61.849	0.668	139.035	54.722	84.946	0.39	2.349	16.883	12.83	18.967	13.333	139	54.8	-10.525	-0.595	-140001	0.963	0.875	4	0.664	0.088	2.888	0.268	71	951514	139	-0.088	-1296.49	19.86	0	-3883.96	-19.95	-43.131	-33.858	-39.069	-31.158
PHK93	PI548800		N	N	Y	Non Stiff Stalk	WiDiv Reseq	SRR12633691	PRJNA661271	NA	NA	NA	NA	NA	NA	NA	NA	NA	NA	NA	NA	NA	NA	NA	NA	NA	NA	NA	NA	NA	NA	NA	NA	NA	NA	NA	NA	NA	NA	NA	NA	NA	NA	NA	NA	NA	NA	NA	NA
PHKE6	PI565107		N	N	Y	Iodent	WiDiv Reseq	SRR12633491	PRJNA661271	NA	NA	NA	NA	NA	NA	NA	NA	NA	NA	NA	NA	NA	NA	NA	NA	NA	NA	NA	NA	NA	NA	NA	NA	NA	NA	NA	NA	NA	NA	NA	NA	NA	NA	NA	NA	NA	NA	NA	NA
PHKM5	PI578037		N	N	Y	Unclassified	WiDiv Reseq	SRR7699354	PRJNA661271	NA	NA	NA	NA	NA	NA	NA	NA	NA	NA	NA	NA	NA	NA	NA	NA	NA	NA	NA	NA	NA	NA	NA	NA	NA	NA	NA	NA	NA	NA	NA	NA	NA	NA	NA	NA	NA	NA	NA	NA
PHM10	PI601778		N	N	Y	Iodent	WiDiv Reseq	SRR12633390	PRJNA661271	1532.7	1510.64	23.368	72.92	67.714	0.714	159.716	77.663	82.616	0.473	2.393	NA	NA	NA	NA	NA	NA	NA	NA	NA	NA	NA	NA	NA	NA	NA	NA	NA	NA	NA	NA	NA	NA	NA	NA	NA	NA	NA	NA	NA
PHMK0	PI565108		N	N	Y	Unclassified	WiDiv Reseq	SRR7699353	PRJNA661271	NA	NA	NA	NA	NA	NA	NA	NA	NA	NA	NA	NA	NA	NA	NA	NA	NA	NA	NA	NA	NA	NA	NA	NA	NA	NA	NA	NA	NA	NA	NA	NA	NA	NA	NA	NA	NA	NA	NA	NA
PHN11	PI601497	SAM103	N	Y	Y	Iodent	WiDiv Reseq	SRR3715742	PRJNA661271	1441.13	1367.58	74.166	68.895	62.856	2.402	129.126	57.124	70.689	0.441	2.162	15.567	11.83	15.813	11.667	129.1	55.6	6.371	3.884	132266	0.9	0.808	2	0.579	0.093	2.684	0.303	58	1.29526e+06	129.1	0.014	1133.73	20.305	0	4277.36	17.454	-45.203	-40.026	-51.677	-44.843
PHN29			N	N	Y	Stiff Stalk	WiDiv Reseq	SRR12633389	PRJNA661271	NA	NA	NA	NA	NA	NA	NA	NA	NA	NA	NA	NA	NA	NA	NA	NA	NA	NA	NA	NA	NA	NA	NA	NA	NA	NA	NA	NA	NA	NA	NA	NA	NA	NA	NA	NA	NA	NA	NA	NA
PHN34	PI543843		N	N	Y	Non Stiff Stalk	WiDiv Reseq	SRR12633774	PRJNA661271	NA	NA	NA	NA	NA	NA	NA	NA	NA	NA	NA	NA	NA	NA	NA	NA	NA	NA	NA	NA	NA	NA	NA	NA	NA	NA	NA	NA	NA	NA	NA	NA	NA	NA	NA	NA	NA	NA	NA	NA
PHN46	PI543844		N	N	Y	Non Stiff Stalk	WiDiv Reseq	SRR7699219	PRJNA661271	NA	NA	NA	NA	NA	NA	NA	NA	NA	NA	NA	NA	NA	NA	NA	NA	NA	NA	NA	NA	NA	NA	NA	NA	NA	NA	NA	NA	NA	NA	NA	NA	NA	NA	NA	NA	NA	NA	NA	NA
PHN66	PI548802		N	N	Y	Stiff Stalk	WiDiv Reseq	SRR12633511	PRJNA661271	NA	NA	NA	NA	NA	NA	NA	NA	NA	NA	NA	NA	NA	NA	NA	NA	NA	NA	NA	NA	NA	NA	NA	NA	NA	NA	NA	NA	NA	NA	NA	NA	NA	NA	NA	NA	NA	NA	NA	NA
PHN82	PI601783		N	N	Y	Iodent	WiDiv Reseq	SRR12633510	PRJNA661271	1566.27	1524.74	46.021	73.254	68.061	1.938	139.202	63.509	77.577	0.437	2.129	NA	NA	NA	NA	NA	NA	NA	NA	NA	NA	NA	NA	NA	NA	NA	NA	NA	NA	NA	NA	NA	NA	NA	NA	NA	NA	NA	NA	NA
PHP02	PI601570		N	N	Y	Iodent	WiDiv Reseq	SRR7699766	PRJNA661271	1437.89	1427.09	47.826	68.167	65.115	1.531	143.033	59.565	84.173	0.409	2.284	NA	NA	NA	NA	NA	NA	NA	NA	NA	NA	NA	NA	NA	NA	NA	NA	NA	NA	NA	NA	NA	NA	NA	NA	NA	NA	NA	NA	NA
PHP38	PI543845		N	N	Y	Stiff Stalk	WiDiv Reseq	SRR7699764	PRJNA661271	NA	NA	NA	NA	NA	NA	NA	NA	NA	NA	NA	NA	NA	NA	NA	NA	NA	NA	NA	NA	NA	NA	NA	NA	NA	NA	NA	NA	NA	NA	NA	NA	NA	NA	NA	NA	NA	NA	NA	NA
PHP55	PI601784		N	N	Y	Iodent	WiDiv Reseq	SRR12633486	PRJNA661271	1452.58	1442.04	54.627	70.86	65.7	1.89	163.38	73.394	88.871	0.428	2.592	NA	NA	NA	NA	NA	NA	NA	NA	NA	NA	NA	NA	NA	NA	NA	NA	NA	NA	NA	NA	NA	NA	NA	NA	NA	NA	NA	NA	NA
PHP76	PI543846		N	N	Y	Iodent	WiDiv Reseq	SRR12633485	PRJNA661271	NA	NA	NA	NA	NA	NA	NA	NA	NA	NA	NA	NA	NA	NA	NA	NA	NA	NA	NA	NA	NA	NA	NA	NA	NA	NA	NA	NA	NA	NA	NA	NA	NA	NA	NA	NA	NA	NA	NA	NA
PHP85	PI559944		N	N	Y	Stiff Stalk	WiDiv Reseq	SRR12633593	PRJNA661271	NA	NA	NA	NA	NA	NA	NA	NA	NA	NA	NA	NA	NA	NA	NA	NA	NA	NA	NA	NA	NA	NA	NA	NA	NA	NA	NA	NA	NA	NA	NA	NA	NA	NA	NA	NA	NA	NA	NA	NA
PHPR5	PI559945		N	N	Y	Stiff Stalk	WiDiv Reseq	SRR12633690	PRJNA661271	NA	NA	NA	NA	NA	NA	NA	NA	NA	NA	NA	NA	NA	NA	NA	NA	NA	NA	NA	NA	NA	NA	NA	NA	NA	NA	NA	NA	NA	NA	NA	NA	NA	NA	NA	NA	NA	NA	NA	NA
PHR03	PI548803		N	N	Y	Unclassified	WiDiv Reseq	SRR7699768	PRJNA661271	NA	NA	NA	NA	NA	NA	NA	NA	NA	NA	NA	NA	NA	NA	NA	NA	NA	NA	NA	NA	NA	NA	NA	NA	NA	NA	NA	NA	NA	NA	NA	NA	NA	NA	NA	NA	NA	NA	NA	NA
PHR30	PI559946		N	N	Y	Unclassified	WiDiv Reseq	SRR12633484	PRJNA661271	NA	NA	NA	NA	NA	NA	NA	NA	NA	NA	NA	NA	NA	NA	NA	NA	NA	NA	NA	NA	NA	NA	NA	NA	NA	NA	NA	NA	NA	NA	NA	NA	NA	NA	NA	NA	NA	NA	NA	NA
PHR31	PI559947		N	N	Y	Iodent	WiDiv Reseq	SRR12633689	PRJNA661271	NA	NA	NA	NA	NA	NA	NA	NA	NA	NA	NA	NA	NA	NA	NA	NA	NA	NA	NA	NA	NA	NA	NA	NA	NA	NA	NA	NA	NA	NA	NA	NA	NA	NA	NA	NA	NA	NA	NA	NA
PHR36	PI601361	SAM34	N	Y	Y	Iodent	WiDiv Reseq	SRR12633407	PRJNA661271	1473.54	1508.73	36.875	69.634	67.17	1.008	160.138	83.62	75.139	0.523	2.437	17.307	14.123	18.307	14.667	160.1	75.2	31.282	7.291	561130	1.01	0.96	2	0.763	0.05	3.095	0.239	70	1.78538e+06	160.1	0.158	4841.01	20.768	0	15595	66.349	68.44	40.096	92.175	48.619
PHR47			N	N	Y	Stiff Stalk	WiDiv Reseq	SRR12633387	PRJNA661271	NA	NA	NA	NA	NA	NA	NA	NA	NA	NA	NA	NA	NA	NA	NA	NA	NA	NA	NA	NA	NA	NA	NA	NA	NA	NA	NA	NA	NA	NA	NA	NA	NA	NA	NA	NA	NA	NA	NA	NA
PHR58	PI548805		N	N	Y	Non Stiff Stalk	WiDiv Reseq	SRR12633592	PRJNA661271	NA	NA	NA	NA	NA	NA	NA	NA	NA	NA	NA	NA	NA	NA	NA	NA	NA	NA	NA	NA	NA	NA	NA	NA	NA	NA	NA	NA	NA	NA	NA	NA	NA	NA	NA	NA	NA	NA	NA	NA
PHR62	PI601786		N	N	Y	Iodent	WiDiv Reseq	SRR12633591	PRJNA661271	1569.59	1525.75	44.545	72.063	67.434	1.672	167.718	74.906	88.962	0.451	2.555	NA	NA	NA	NA	NA	NA	NA	NA	NA	NA	NA	NA	NA	NA	NA	NA	NA	NA	NA	NA	NA	NA	NA	NA	NA	NA	NA	NA	NA
PHT10	PI601573		N	N	Y	Stiff Stalk	WiDiv Reseq	SRR12633696	PRJNA661271	1593.92	1603.78	35.523	74.732	71.148	0.98	161.464	77.843	85.1	0.466	2.4	NA	NA	NA	NA	NA	NA	NA	NA	NA	NA	NA	NA	NA	NA	NA	NA	NA	NA	NA	NA	NA	NA	NA	NA	NA	NA	NA	NA	NA
PHT11	PI548807		N	N	Y	Stiff Stalk	WiDiv Reseq	SRR7699765	PRJNA661271	NA	NA	NA	NA	NA	NA	NA	NA	NA	NA	NA	NA	NA	NA	NA	NA	NA	NA	NA	NA	NA	NA	NA	NA	NA	NA	NA	NA	NA	NA	NA	NA	NA	NA	NA	NA	NA	NA	NA	NA
PHT22	PI601788		N	N	Y	Iodent	WiDiv Reseq	SRR12633688	PRJNA661271	1599.19	1595.1	19.211	74.417	70.26	0.488	157.335	68.849	85.073	0.427	2.311	NA	NA	NA	NA	NA	NA	NA	NA	NA	NA	NA	NA	NA	NA	NA	NA	NA	NA	NA	NA	NA	NA	NA	NA	NA	NA	NA	NA	NA
PHT47	PI559948		N	N	Y	Stiff Stalk	WiDiv Reseq	SRR12633687	PRJNA661271	NA	NA	NA	NA	NA	NA	NA	NA	NA	NA	NA	NA	NA	NA	NA	NA	NA	NA	NA	NA	NA	NA	NA	NA	NA	NA	NA	NA	NA	NA	NA	NA	NA	NA	NA	NA	NA	NA	NA	NA
PHT55	PI601498		N	N	Y	Stiff Stalk	WiDiv Reseq	SRR12633686	PRJNA661271	1583.63	1637.33	23.127	76.093	72.163	0.742	178.098	94.353	85.575	0.52	2.524	NA	NA	NA	NA	NA	NA	NA	NA	NA	NA	NA	NA	NA	NA	NA	NA	NA	NA	NA	NA	NA	NA	NA	NA	NA	NA	NA	NA	NA
PHT69	PI559949		N	N	Y	Stiff Stalk	WiDiv Reseq	SRR12633483	PRJNA661271	NA	NA	NA	NA	NA	NA	NA	NA	NA	NA	NA	NA	NA	NA	NA	NA	NA	NA	NA	NA	NA	NA	NA	NA	NA	NA	NA	NA	NA	NA	NA	NA	NA	NA	NA	NA	NA	NA	NA	NA
PHTM9	PI559951		N	N	Y	Non Stiff Stalk	WiDiv Reseq	SRR12633376	PRJNA661271	NA	NA	NA	NA	NA	NA	NA	NA	NA	NA	NA	NA	NA	NA	NA	NA	NA	NA	NA	NA	NA	NA	NA	NA	NA	NA	NA	NA	NA	NA	NA	NA	NA	NA	NA	NA	NA	NA	NA	NA
PHV37	PI601789		N	N	Y	Stiff Stalk	WiDiv Reseq	SRR12633365	PRJNA661271	1381.13	1402.59	46.977	68.777	64.542	1.432	150.136	60.754	89.301	0.395	2.4	NA	NA	NA	NA	NA	NA	NA	NA	NA	NA	NA	NA	NA	NA	NA	NA	NA	NA	NA	NA	NA	NA	NA	NA	NA	NA	NA	NA	NA
PHV57	PI565111		N	N	Y	Iodent	WiDiv Reseq	SRR12633482	PRJNA661271	NA	NA	NA	NA	NA	NA	NA	NA	NA	NA	NA	NA	NA	NA	NA	NA	NA	NA	NA	NA	NA	NA	NA	NA	NA	NA	NA	NA	NA	NA	NA	NA	NA	NA	NA	NA	NA	NA	NA	NA
PHV63	PI601500	SAM204	N	Y	Y	Stiff Stalk	WiDiv Reseq	SRR12633773	PRJNA661271	1647.83	1644.47	59.395	76.48	72.658	2.083	130.989	57.503	75.211	0.418	1.923	15.71	13.877	16.263	14	131	56	-25.115	6.376	-109153	0.988	0.933	3.5	0.73	0.055	3.017	0.292	64.5	988202	131	-0.3	-1917.8	19.914	-0.001	-3346.86	-33.914	-27.498	-23.325	-49.348	-35.615
PHV78	PI601470		N	N	Y	Non Stiff Stalk	WiDiv Reseq	SRR7700648	PRJNA661271	1599.75	1591.84	39.738	75.253	71.04	1.459	163.491	78.436	84.78	0.473	2.389	NA	NA	NA	NA	NA	NA	NA	NA	NA	NA	NA	NA	NA	NA	NA	NA	NA	NA	NA	NA	NA	NA	NA	NA	NA	NA	NA	NA	NA
PHVA9	PI559953		N	N	Y	Stiff Stalk	WiDiv Reseq	SRR12633358	PRJNA661271	NA	NA	NA	NA	NA	NA	NA	NA	NA	NA	NA	NA	NA	NA	NA	NA	NA	NA	NA	NA	NA	NA	NA	NA	NA	NA	NA	NA	NA	NA	NA	NA	NA	NA	NA	NA	NA	NA	NA	NA
PHVJ4	PI565099		N	N	Y	Iodent	WiDiv Reseq	SRR12633498	PRJNA661271	NA	NA	NA	NA	NA	NA	NA	NA	NA	NA	NA	NA	NA	NA	NA	NA	NA	NA	NA	NA	NA	NA	NA	NA	NA	NA	NA	NA	NA	NA	NA	NA	NA	NA	NA	NA	NA	NA	NA	NA
PHW03	PI601790		N	N	Y	Stiff Stalk	WiDiv Reseq	SRR12633481	PRJNA661271	1369.71	1384.35	39.249	67.497	63.362	1.502	157.025	70.914	87.233	0.439	2.586	NA	NA	NA	NA	NA	NA	NA	NA	NA	NA	NA	NA	NA	NA	NA	NA	NA	NA	NA	NA	NA	NA	NA	NA	NA	NA	NA	NA	NA
PHW17	PI601362	SAM179	N	Y	Y	Stiff Stalk	WiDiv Reseq	SRR12633509	PRJNA661271	1459	1488.93	18.768	71.201	66.757	0.682	162.148	77.331	86.25	0.471	2.513	19.87	15.843	20.513	14.667	162.1	80	-2.231	1.284	-1349.27	1.228	1.055	1.75	1.02	0.173	3.591	0.242	81	1.08531e+06	162.1	-0.046	-23.473	20.05	0	54.796	-3.058	2.325	6.934	-0.639	10.648
PHW20	PI601791		N	N	Y	Non Stiff Stalk	WiDiv Reseq	SRR12633344	PRJNA661271	1437.31	1429.55	44.326	72.386	64.554	2.021	153.684	69.702	83.222	0.446	2.491	NA	NA	NA	NA	NA	NA	NA	NA	NA	NA	NA	NA	NA	NA	NA	NA	NA	NA	NA	NA	NA	NA	NA	NA	NA	NA	NA	NA	NA
PHW30	PI548808		N	N	Y	Unclassified	WiDiv Reseq	SRR12633467	PRJNA661271	NA	NA	NA	NA	NA	NA	NA	NA	NA	NA	NA	NA	NA	NA	NA	NA	NA	NA	NA	NA	NA	NA	NA	NA	NA	NA	NA	NA	NA	NA	NA	NA	NA	NA	NA	NA	NA	NA	NA	NA
PHW43	PI601792	SAM64	N	Y	Y	Non Stiff Stalk	WiDiv Reseq	SRR12633684	PRJNA661271	1451.82	1456.96	35.551	69.341	65.793	1.107	141.584	48.976	92.315	0.351	2.301	17	15.1	18.893	11	141.6	48.7	15.068	3.265	269746	0.98	0.91	2.75	0.706	0.07	2.97	0.282	65.5	1.52074e+06	141.6	0.061	2404.57	20.536	0	7595.21	32.135	34.321	24.89	64.389	59.037
PHW52	PI601575		N	N	Y	Stiff Stalk	WiDiv Reseq	SRR7699769	PRJNA661271	1535.35	1567.58	42.858	75.262	69.514	2.123	146.431	58.654	88.956	0.389	2.273	NA	NA	NA	NA	NA	NA	NA	NA	NA	NA	NA	NA	NA	NA	NA	NA	NA	NA	NA	NA	NA	NA	NA	NA	NA	NA	NA	NA	NA
PHW53	PI565112		N	N	Y	Iodent	WiDiv Reseq	SRR12633594	PRJNA661271	NA	NA	NA	NA	NA	NA	NA	NA	NA	NA	NA	NA	NA	NA	NA	NA	NA	NA	NA	NA	NA	NA	NA	NA	NA	NA	NA	NA	NA	NA	NA	NA	NA	NA	NA	NA	NA	NA	NA	NA
PHW65	PI601501	SAM131	N	Y	Y	Non Stiff Stalk	WiDiv Reseq	SRR3720265	PRJNA661271	1592.75	1609.68	22.08	74.839	71.227	0.598	142.439	65.77	75.958	0.454	2.096	NA	NA	NA	NA	NA	NA	NA	NA	NA	0.945	0.81	2.5	0.611	0.135	2.761	0.251	58.5	1.19951e+06	142.4	0.015	788.01	20.194	0	2359.49	11.5	23.5	29.067	33.654	36.176
PHW79	PI601576		N	N	Y	Non Stiff Stalk	WiDiv Reseq	SRR12633683	PRJNA661271	1565.78	1547.66	41.423	73.716	68.772	1.407	174.847	78.517	96.2	0.439	2.646	NA	NA	NA	NA	NA	NA	NA	NA	NA	NA	NA	NA	NA	NA	NA	NA	NA	NA	NA	NA	NA	NA	NA	NA	NA	NA	NA	NA	NA
PHW80	PI565113		N	N	Y	Non Stiff Stalk	WiDiv Reseq	SRR12633466	PRJNA661271	NA	NA	NA	NA	NA	NA	NA	NA	NA	NA	NA	NA	NA	NA	NA	NA	NA	NA	NA	NA	NA	NA	NA	NA	NA	NA	NA	NA	NA	NA	NA	NA	NA	NA	NA	NA	NA	NA	NA	NA
PHW86	PI543850		N	N	Y	Iodent	WiDiv Reseq	SRR12633333	PRJNA661271	NA	NA	NA	NA	NA	NA	NA	NA	NA	NA	NA	NA	NA	NA	NA	NA	NA	NA	NA	NA	NA	NA	NA	NA	NA	NA	NA	NA	NA	NA	NA	NA	NA	NA	NA	NA	NA	NA	NA	NA
PHWG5	PI559954	SAM261	N	Y	Y	Non Stiff Stalk	WiDiv Reseq	SRR12633682	PRJNA661271	NA	NA	NA	NA	NA	NA	NA	NA	NA	NA	NA	19.71	16.647	20.8	14.333	NA	NA	-12.175	-3.271	-252286	1.15	1.02	2.25	0.922	0.13	3.412	0.273	77.5	817972	NA	-0.053	-2039.55	19.642	0	-6612.39	-25.847	-8.032	3.951	1.019	17.914
PHZ51	PI601322	SAM116	N	Y	Y	Non Stiff Stalk	WiDiv Reseq	SRR12633681	PRJNA661271	1482.7	1494.27	27.963	72.079	67.416	0.98	171.6	70.197	100.447	0.411	2.596	15.26	14.05	16.177	15.333	171.6	67.1	36.678	-4.257	109896	0.913	0.777	4	0.561	0.137	2.66	0.248	65	1.24872e+06	171.6	0.449	2592.08	20.252	0.002	6381.44	62.442	0.807	-1.139	36.623	18.631
Q381	PI601190	SAM114	N	Y	Y	Non Stiff Stalk	WiDiv Reseq	SRR12633707	PRJNA661271	1435.94	1394.08	49.437	68.893	63.909	1.656	128.677	62.969	68.347	0.481	2.117	13.117	10.693	12.717	12.333	128.7	57.8	12.736	1.893	112461	0.803	0.693	3	0.445	0.11	2.352	0.248	47	1.25177e+06	128.7	0.113	1345.7	20.256	0	4341.53	26.202	-33.33	-19.719	-38.91	-19.758
R113	NSL30883		N	N	Y	Stiff Stalk	WiDiv Reseq	SRR12633406	PRJNA661271	1518.01	1511.25	59.242	72.592	68.519	1.83	124.849	54.068	71.367	0.438	1.971	NA	NA	NA	NA	NA	NA	NA	NA	NA	NA	NA	NA	NA	NA	NA	NA	NA	NA	NA	NA	NA	NA	NA	NA	NA	NA	NA	NA	NA
R168	Ames19326	NSL30891; SAM354	Y	Y	Y	Non Stiff Stalk	WiDiv Reseq	SRR12633386	PRJNA661271	1215.14	1222.43	12.973	69.573	67.305	0.25	146.224	73.984	72.287	0.505	2.24	16.863	13	17.737	13	139.9	69.3	-30.328	-6.792	-459885	0.943	0.825	2.75	0.623	0.118	2.781	0.228	84.5	571072	139.9	-0.204	-4173.21	19.123	0	-13514	-63.136	60.854	61.739	89.571	85.14
R177	PI693399	NSL30894; SAM200	Y	Y	Y	Non Stiff Stalk	WiDiv Reseq	SRR12633769	PRJNA661271	1220.33	1134.72	58.153	77.488	69.585	3.15	162.309	54.801	106.352	0.335	2.397	14.213	11.713	15.48	13.333	159.4	49.8	-17.813	3.584	-111786	1.093	0.938	3	0.807	0.155	3.194	0.259	45	1.00848e+06	159.4	-0.199	-1489.82	19.944	-0.001	-3253.76	-26.598	-46	-37.929	-56.683	-42.856
R181B	NSL30896		N	N	Y	Unclassified	WiDiv Reseq	SRR12633409	PRJNA661271	1501.06	1510.86	18.741	70	67.554	0.411	152.3	70.543	82.189	0.449	2.328	NA	NA	NA	NA	NA	NA	NA	NA	NA	NA	NA	NA	NA	NA	NA	NA	NA	NA	NA	NA	NA	NA	NA	NA	NA	NA	NA	NA	NA
R226	PI531510		N	N	Y	Stiff Stalk	WiDiv Reseq	SRR12633590	PRJNA661271	1676.16	1645.15	38.017	77.173	72.427	0.859	167.429	94.417	73.478	0.561	2.364	NA	NA	NA	NA	NA	NA	NA	NA	NA	NA	NA	NA	NA	NA	NA	NA	NA	NA	NA	NA	NA	NA	NA	NA	NA	NA	NA	NA	NA
R227	PI531511		N	N	Y	Stiff Stalk	WiDiv Reseq	SRR12633587	PRJNA661271	1653.97	1642.4	87.17	81.245	72.169	3.891	158.989	72.05	84.223	0.456	2.284	NA	NA	NA	NA	NA	NA	NA	NA	NA	NA	NA	NA	NA	NA	NA	NA	NA	NA	NA	NA	NA	NA	NA	NA	NA	NA	NA	NA	NA
R229	PI592734	SAM30	Y	Y	Y	Stiff Stalk	WiDiv Reseq	SRR12633586	PRJNA661271	1277.77	1231.14	45.594	78.582	73.397	2.173	163.918	83.499	80.764	0.507	2.282	17.253	12.057	17.6	14	156.2	83.2	38.118	6.047	613725	1.11	0.975	3.75	0.854	0.135	3.279	0.244	94	1.84793e+06	156.2	0.279	5295.8	20.817	0.001	16848	78.266	-5.598	-3.27	-9.367	-0.461
R71	NSL30872		N	N	Y	Non Stiff Stalk	WiDiv Reseq	SRR12633585	PRJNA661271	1548.48	1574.01	22.845	74.302	70.177	0.781	140.512	69.272	73.983	0.487	2.141	NA	NA	NA	NA	NA	NA	NA	NA	NA	NA	NA	NA	NA	NA	NA	NA	NA	NA	NA	NA	NA	NA	NA	NA	NA	NA	NA	NA	NA
R78	NSL30876		N	N	Y	Unclassified	WiDiv Reseq	SRR12633720	PRJNA661271	1605.3	1560.61	95.226	75.196	68.874	3.745	143.333	64.66	78.479	0.463	2.203	NA	NA	NA	NA	NA	NA	NA	NA	NA	NA	NA	NA	NA	NA	NA	NA	NA	NA	NA	NA	NA	NA	NA	NA	NA	NA	NA	NA	NA
S8326	PI601612	SAM178KS8326	N	Y	Y	Non Stiff Stalk	WiDiv Reseq	SRR12633385	PRJNA661271	1600.24	1518.1	70.834	75.242	67.787	2.952	157.98	83.104	76.26	0.526	2.379	15.47	11.48	16.38	12.667	158	77.1	-6.831	2.714	-25524.3	1.258	0.983	3.25	1.007	0.275	3.538	0.256	91.5	1087662	158	-0.106	-405.25	20.053	-0.001	-638.33	-9.134	3.749	11.449	18.573	21.786
SCRO1			N	N	Y	Non Stiff Stalk	WiDiv Reseq	SRR3722283	PRJNA661271	NA	NA	NA	NA	NA	NA	NA	NA	NA	NA	NA	NA	NA	NA	NA	NA	NA	NA	NA	NA	NA	NA	NA	NA	NA	NA	NA	NA	NA	NA	NA	NA	NA	NA	NA	NA	NA	NA	NA	NA
SD101	PI533658		N	N	Y	Stiff Stalk	WiDiv Reseq	SRR12633465	PRJNA661271	1434.43	1478.64	34.556	69.174	66.14	1.214	135.143	67.625	65.13	0.505	2.115	NA	NA	NA	NA	NA	NA	NA	NA	NA	NA	NA	NA	NA	NA	NA	NA	NA	NA	NA	NA	NA	NA	NA	NA	NA	NA	NA	NA	NA
SD102	PI533659		N	N	Y	Iodent	WiDiv Reseq	SRR12633706	PRJNA661271	1487.87	1497.74	33.322	70.398	66.732	1.099	123.145	62.448	62.944	0.508	1.907	NA	NA	NA	NA	NA	NA	NA	NA	NA	NA	NA	NA	NA	NA	NA	NA	NA	NA	NA	NA	NA	NA	NA	NA	NA	NA	NA	NA	NA
SD107	PI538243		N	N	Y	Stiff Stalk	WiDiv Reseq	SRR12633405	PRJNA661271	NA	NA	NA	NA	NA	NA	NA	NA	NA	NA	NA	NA	NA	NA	NA	NA	NA	NA	NA	NA	NA	NA	NA	NA	NA	NA	NA	NA	NA	NA	NA	NA	NA	NA	NA	NA	NA	NA	NA	NA
SD40	PI606768	SAM51	Y	Y	Y	Unclassified	WiDiv Reseq	SRR12633404	PRJNA661271	1198.65	1176.11	25.281	75.107	70.55	1.413	158.473	73.761	84.215	0.457	2.267	14.153	11.66	15.417	13	138.8	59.3	22.185	5.264	392041	0.853	0.79	1.5	0.529	0.063	2.581	0.454	65	1.6206e+06	138.8	0.088	3525.29	20.628	0	11209	47.314	-39.863	-33.897	-49.173	-42.553
SD44	PI524969	SAM143	Y	Y	Y	Non Stiff Stalk	WiDiv Reseq	SRR12633464	PRJNA661271	1105.7	1076.39	46.978	69.833	65.725	2.121	149.653	58.903	88.786	0.387	2.329	18.617	15.01	18.317	14.333	156.2	54.2	4.853	1.022	31725.3	1.065	0.895	1.75	0.749	0.17	3.086	0.19	52	1.16673e+06	156.2	0.02	564.74	20.154	0	1657.93	9.868	-17.436	-13.477	5.3	3.158
Seagull_Seventeen	PI600751	SAM226; SeagullSeventeeN	N	Y	Y	Non Stiff Stalk	WiDiv Reseq	SRR12633383	PRJNA661271	1547.35	1520.88	83.878	74.522	68.437	3.218	150.105	70.054	83.143	0.448	2.291	13.36	10.733	13.293	12.667	NA	NA	NA	NA	NA	0.943	0.778	4.5	0.581	0.165	2.709	0.254	61	922795	NA	-0.118	-1680.67	19.816	0	-4850.35	-25.389	-24.488	-22.401	-26.843	-25.665
SG_30A	PI686067	NSL75980; SG30A	N	N	Y	PopCorn	WiDiv Reseq	SRR12633382	PRJNA661271	1525.47	1537.87	22.584	71.99	68.8	0.572	155.997	93.614	61.579	0.601	2.371	NA	NA	NA	NA	NA	NA	NA	NA	NA	NA	NA	NA	NA	NA	NA	NA	NA	NA	NA	NA	NA	NA	NA	NA	NA	NA	NA	NA	NA
T242	PI340830		N	N	Y	Sweet Corn	WiDiv Reseq	SRR12633487	PRJNA661271	1461.76	1341.36	106.25	69.269	61.552	3.645	130.873	57.635	73.93	0.425	2.209	NA	NA	NA	NA	NA	NA	NA	NA	NA	NA	NA	NA	NA	NA	NA	NA	NA	NA	NA	NA	NA	NA	NA	NA	NA	NA	NA	NA	NA
Tr	Ames26022		N	N	Y	Stiff Stalk	WiDiv Reseq	SRR12633680	PRJNA661271	1525.83	1543.71	19.836	71.713	68.823	0.463	142.035	68.719	75.876	0.479	2.167	NA	NA	NA	NA	NA	NA	NA	NA	NA	NA	NA	NA	NA	NA	NA	NA	NA	NA	NA	NA	NA	NA	NA	NA	NA	NA	NA	NA	NA
TZU-CHIAO-HSI-WU_105	PI391678	TZUCHIAOHSIWU105	N	N	Y	Unclassified	WiDiv Reseq	SRR12633381	PRJNA661271	1466.26	1447.53	55.563	68.84	65.218	1.969	170.834	88.043	83.542	0.51	2.716	NA	NA	NA	NA	NA	NA	NA	NA	NA	NA	NA	NA	NA	NA	NA	NA	NA	NA	NA	NA	NA	NA	NA	NA	NA	NA	NA	NA	NA
Va102	PI587151	SAM324	Y	Y	Y	Non Stiff Stalk	WiDiv Reseq	SRR12633584	PRJNA661271	1201.15	1158.58	60.795	73.481	69.645	2.545	155.148	65.731	86.485	0.416	2.307	17.86	14.037	19.44	10.667	149.4	45.7	-23.611	-5.358	-372998	0.97	0.94	3	0.716	0.03	3	NA	51	681330	149.4	-0.147	-3335.89	19.378	0	-10938	-50.634	-20.928	-17.104	-11.474	-8.451
Va17	PI693325	Ames19002; SAM245	Y	Y	Y	Non Stiff Stalk	WiDiv Reseq	SRR12633772	PRJNA661271	1274.82	1258.32	32.21	76.66	73.573	1.477	137.574	56.502	80.576	0.412	1.951	16.97	14.857	17.53	12	128.9	50.1	-7.486	-3.67	-209096	0.9	0.825	2.5	0.587	0.075	2.711	0.273	44	869338	128.9	-0.011	-1540.42	19.73	0	-5472.31	-19.41	-19.345	-16.119	13.839	1.011
Va26	PI587149	SAM177	Y	Y	Y	Non Stiff Stalk	WiDiv Reseq	SRR12633679	PRJNA661271	1171.48	1173.52	13.781	73.657	70.701	0.55	170.602	70.848	97.661	0.416	2.456	17.11	14.04	17.6	13.333	177.6	66.8	-3.044	0.392	-64023.8	0.797	0.773	2.333	0.513	0.023	2.466	0.227	43	1.08891e+06	177.6	-0.032	-416.79	20.054	0	-1323.22	-5.826	-35.872	-19.909	-64.431	-34.416
Va35	PI587150	SAM166	Y	Y	Y	Non Stiff Stalk	WiDiv Reseq	SRR12633583	PRJNA661271	1180.1	1193.71	18.301	74.638	71.817	0.816	137.818	65.465	72.647	0.468	2.004	16.253	12.957	17.157	12.667	133.8	63.3	-4.042	2.431	-10997.9	0.978	0.913	2.25	0.724	0.065	2.97	0.235	60.5	1.11322e+06	133.8	-0.057	-237.43	20.086	0	9.55	-3.68	16.008	13.761	91.334	62.321
Va52	Ames19014		N	N	Y	Non Stiff Stalk	WiDiv Reseq	SRR12633415	PRJNA661271	1548.89	1482.12	65.507	73.185	66.515	2.766	127.419	57.053	74.065	0.44	2.015	NA	NA	NA	NA	NA	NA	NA	NA	NA	NA	NA	NA	NA	NA	NA	NA	NA	NA	NA	NA	NA	NA	NA	NA	NA	NA	NA	NA	NA
Va59	PI693326	Ames19016; SAM180	Y	Y	Y	Non Stiff Stalk	WiDiv Reseq	SRR12633582	PRJNA661271	1149.53	1136.06	29.786	71.761	68.694	1.321	140.102	59.516	79.008	0.426	2.107	15.193	14.37	16.313	12.667	137.3	50.1	-18.776	7.127	-28636	0.903	0.763	2.5	0.544	0.14	2.62	0.224	53	1.08396e+06	137.3	-0.256	-1103.51	20.048	-0.001	-1040.17	-22.422	-44.028	-27.915	-29.769	-27.274
Va99	PI693346	Ames24989; SAM186	Y	Y	Y	Non Stiff Stalk	WiDiv Reseq	SRR12633403	PRJNA661271	1253.36	1210.95	46.967	76.614	72.043	2.295	152.868	64.441	86.943	0.425	2.185	17.6	15.51	19.563	12.333	148.7	61.2	16.063	-4.515	-34862	1.205	1.053	2	1.002	0.153	3.55	0.223	69.5	1.07656e+06	148.7	0.232	686.05	20.038	0.001	707.98	22.703	-25.209	-23.03	4.318	-2.004
VaW6	PI693324	Ames19000; SAM241	Y	Y	Y	Unclassified	WiDiv Reseq	SRR12633581	PRJNA661271	1241.24	1220.03	32.07	76.781	72.678	1.574	115.245	50.773	65.097	0.439	1.659	14.77	11.827	15.623	14	125.1	53.7	-1.934	-3.948	-210067	0.793	0.7	2.5	0.436	0.093	2.348	0.247	46.5	887571	125.1	0.046	-1248.52	19.76	0	-4787.67	-9.681	-45.699	-37.503	-73.238	-51.414
W117HT	PI693322	Ames8399; SAM41	Y	Y	Y	Non Stiff Stalk	WiDiv Reseq	SRR12633740	PRJNA661271	1032.35	1018.29	50.024	66.441	63.736	1.779	105.928	45.866	62.317	0.407	1.772	12.81	9.137	12.883	10.333	102.9	34.2	21.995	7.464	518256	0.663	0.593	1.667	0.311	0.07	1.976	0.221	29	1716065	102.9	0.091	3930.11	20.711	0	13361	50.742	-90.984	-74.608	-118.653	-90.374
W153R	PI587154	NSL30059; SAM54	Y	Y	Y	Non Stiff Stalk	WiDiv Reseq	SRR12633756	PRJNA661271	1198.03	1160.01	33.595	68.71	65.024	1.337	107.597	48.416	58.919	0.453	1.769	11.483	9.927	13.24	11.333	105.7	44.7	24.34	4.639	404278	0.615	0.558	0.5	0.276	0.058	1.844	0.188	43.5	1.59883e+06	105.7	0.12	3664.4	20.609	0	11430	49.822	-72.644	-61.205	-89.066	-75.3
W182E	NSL30074		N	N	Y	Non Stiff Stalk	WiDiv Reseq	SRR12633729	PRJNA661271	1384.44	1382.26	24.445	67.179	63.049	0.796	127.601	51.543	75.781	0.397	2.105	NA	NA	NA	NA	NA	NA	NA	NA	NA	NA	NA	NA	NA	NA	NA	NA	NA	NA	NA	NA	NA	NA	NA	NA	NA	NA	NA	NA	NA
W182Ngt			N	N	Y	Non Stiff Stalk	WiDiv Reseq	SRR3720618	PRJNA661271	NA	NA	NA	NA	NA	NA	NA	NA	NA	NA	NA	NA	NA	NA	NA	NA	NA	NA	NA	NA	NA	NA	NA	NA	NA	NA	NA	NA	NA	NA	NA	NA	NA	NA	NA	NA	NA	NA	NA	NA
W22	NSL30053	SAM66	Y	Y	Y	Non Stiff Stalk	WiDiv Reseq	SRR12633678	PRJNA661271	1220.52	1181.87	42.08	75.113	71.073	1.966	134.273	61.344	74.608	0.448	1.944	20.163	15.52	20.743	13.333	127.6	54	0.966	4.849	272997	1.058	0.96	2.5	0.804	0.098	3.171	0.224	47	1.49038e+06	127.6	-0.052	1306.11	20.507	0	5307.09	8.295	-63.255	-50.821	-82.1	-56.174
W23	NSL30060		N	N	Y	Non Stiff Stalk	WiDiv Reseq	SRR12633677	PRJNA661271	1459.07	1409.99	40.012	68.466	64.364	1.135	160.43	73.128	87.676	0.443	2.537	NA	NA	NA	NA	NA	NA	NA	NA	NA	NA	NA	NA	NA	NA	NA	NA	NA	NA	NA	NA	NA	NA	NA	NA	NA	NA	NA	NA	NA
W24	NSL30064		N	N	Y	Unclassified	WiDiv Reseq	SRR12633676	PRJNA661271	1559.24	1536.8	61.694	73.922	68.663	2.248	171.18	87.739	83.77	0.512	2.584	NA	NA	NA	NA	NA	NA	NA	NA	NA	NA	NA	NA	NA	NA	NA	NA	NA	NA	NA	NA	NA	NA	NA	NA	NA	NA	NA	NA	NA
W32	NSL30071		N	N	Y	Non Stiff Stalk	WiDiv Reseq	SRR12633580	PRJNA661271	1491.82	1504.23	14.849	69.297	67.202	0.282	133.041	66.624	70.279	0.486	2.13	NA	NA	NA	NA	NA	NA	NA	NA	NA	NA	NA	NA	NA	NA	NA	NA	NA	NA	NA	NA	NA	NA	NA	NA	NA	NA	NA	NA	NA
W37A	NSL30073		N	N	Y	Non Stiff Stalk	WiDiv Reseq	SRR7700685	PRJNA661271	1393.65	1351.05	44.464	67.361	61.62	1.715	157.05	75.277	78.785	0.483	2.567	NA	NA	NA	NA	NA	NA	NA	NA	NA	NA	NA	NA	NA	NA	NA	NA	NA	NA	NA	NA	NA	NA	NA	NA	NA	NA	NA	NA	NA
W552	PI520770		N	N	Y	Non Stiff Stalk	WiDiv Reseq	SRR12633755	PRJNA661271	1381.2	1362.75	45.224	67.048	61.997	1.966	119.672	42.782	78.32	0.337	1.983	NA	NA	NA	NA	NA	NA	NA	NA	NA	NA	NA	NA	NA	NA	NA	NA	NA	NA	NA	NA	NA	NA	NA	NA	NA	NA	NA	NA	NA
W602S	Ames30554		N	N	Y	Non Stiff Stalk	WiDiv Reseq	SRR12633463	PRJNA661271	NA	NA	NA	NA	NA	NA	NA	NA	NA	NA	NA	NA	NA	NA	NA	NA	NA	NA	NA	NA	NA	NA	NA	NA	NA	NA	NA	NA	NA	NA	NA	NA	NA	NA	NA	NA	NA	NA	NA	NA
W603S	Ames30555		N	N	Y	Non Stiff Stalk	WiDiv Reseq	SRR12633705	PRJNA661271	NA	NA	NA	NA	NA	NA	NA	NA	NA	NA	NA	NA	NA	NA	NA	NA	NA	NA	NA	NA	NA	NA	NA	NA	NA	NA	NA	NA	NA	NA	NA	NA	NA	NA	NA	NA	NA	NA	NA	NA
W604S	Ames30556		N	N	Y	Non Stiff Stalk	WiDiv Reseq	SRR3720694	PRJNA661271	NA	NA	NA	NA	NA	NA	NA	NA	NA	NA	NA	NA	NA	NA	NA	NA	NA	NA	NA	NA	NA	NA	NA	NA	NA	NA	NA	NA	NA	NA	NA	NA	NA	NA	NA	NA	NA	NA	NA	NA
W605S	Ames30557		N	N	Y	Non Stiff Stalk	WiDiv Reseq	SRR3720624	PRJNA661271	NA	NA	NA	NA	NA	NA	NA	NA	NA	NA	NA	NA	NA	NA	NA	NA	NA	NA	NA	NA	NA	NA	NA	NA	NA	NA	NA	NA	NA	NA	NA	NA	NA	NA	NA	NA	NA	NA	NA	NA
W606S			N	N	Y	Non Stiff Stalk	WiDiv Reseq	SRR7699767	PRJNA661271	NA	NA	NA	NA	NA	NA	NA	NA	NA	NA	NA	NA	NA	NA	NA	NA	NA	NA	NA	NA	NA	NA	NA	NA	NA	NA	NA	NA	NA	NA	NA	NA	NA	NA	NA	NA	NA	NA	NA	NA
W607S			N	N	Y	Non Stiff Stalk	WiDiv Reseq	SRR12633384	PRJNA661271	NA	NA	NA	NA	NA	NA	NA	NA	NA	NA	NA	NA	NA	NA	NA	NA	NA	NA	NA	NA	NA	NA	NA	NA	NA	NA	NA	NA	NA	NA	NA	NA	NA	NA	NA	NA	NA	NA	NA	NA
W610S			N	N	Y	Stiff Stalk	WiDiv Reseq	SRR12633579	PRJNA661271	NA	NA	NA	NA	NA	NA	NA	NA	NA	NA	NA	NA	NA	NA	NA	NA	NA	NA	NA	NA	NA	NA	NA	NA	NA	NA	NA	NA	NA	NA	NA	NA	NA	NA	NA	NA	NA	NA	NA	NA
W611S			N	N	Y	Non Stiff Stalk	WiDiv Reseq	SRR12633380	PRJNA661271	NA	NA	NA	NA	NA	NA	NA	NA	NA	NA	NA	NA	NA	NA	NA	NA	NA	NA	NA	NA	NA	NA	NA	NA	NA	NA	NA	NA	NA	NA	NA	NA	NA	NA	NA	NA	NA	NA	NA	NA
W612S			N	N	Y	Non Stiff Stalk	WiDiv Reseq	SRR12633462	PRJNA661271	NA	NA	NA	NA	NA	NA	NA	NA	NA	NA	NA	NA	NA	NA	NA	NA	NA	NA	NA	NA	NA	NA	NA	NA	NA	NA	NA	NA	NA	NA	NA	NA	NA	NA	NA	NA	NA	NA	NA	NA
W613S			N	N	Y	Non Stiff Stalk	WiDiv Reseq	SRR12633480	PRJNA661271	NA	NA	NA	NA	NA	NA	NA	NA	NA	NA	NA	NA	NA	NA	NA	NA	NA	NA	NA	NA	NA	NA	NA	NA	NA	NA	NA	NA	NA	NA	NA	NA	NA	NA	NA	NA	NA	NA	NA	NA
W614S			N	N	Y	Non Stiff Stalk	WiDiv Reseq	SRR12633700	PRJNA661271	NA	NA	NA	NA	NA	NA	NA	NA	NA	NA	NA	NA	NA	NA	NA	NA	NA	NA	NA	NA	NA	NA	NA	NA	NA	NA	NA	NA	NA	NA	NA	NA	NA	NA	NA	NA	NA	NA	NA	NA
W64A	PI587152	NSL30058; SAM137	Y	Y	Y	Non Stiff Stalk	WiDiv Reseq	SRR12633758	PRJNA661271	1234.32	1193.16	43.936	69.955	66.038	1.988	137.068	62.509	74.374	0.445	2.112	13.94	10.79	14.62	12	124.6	50.2	3.463	2.034	57193.7	0.785	0.708	3.25	0.451	0.078	2.347	0.281	52.5	1.18604e+06	124.6	-0.001	590.94	20.178	0	2038.1	8.513	-23.401	-11.949	-25.24	-10.445
W701BC			N	N	Y	Non Stiff Stalk	WiDiv Reseq	SRR12633475	PRJNA661271	NA	NA	NA	NA	NA	NA	NA	NA	NA	NA	NA	NA	NA	NA	NA	NA	NA	NA	NA	NA	NA	NA	NA	NA	NA	NA	NA	NA	NA	NA	NA	NA	NA	NA	NA	NA	NA	NA	NA	NA
W803G	Ames30560		N	N	Y	Tropical	WiDiv Reseq	SRR12633578	PRJNA661271	NA	NA	NA	NA	NA	NA	NA	NA	NA	NA	NA	NA	NA	NA	NA	NA	NA	NA	NA	NA	NA	NA	NA	NA	NA	NA	NA	NA	NA	NA	NA	NA	NA	NA	NA	NA	NA	NA	NA	NA
W809G	Ames30566		N	N	Y	Stiff Stalk	WiDiv Reseq	SRR12633576	PRJNA661271	NA	NA	NA	NA	NA	NA	NA	NA	NA	NA	NA	NA	NA	NA	NA	NA	NA	NA	NA	NA	NA	NA	NA	NA	NA	NA	NA	NA	NA	NA	NA	NA	NA	NA	NA	NA	NA	NA	NA	NA
W810G	Ames30567		N	N	Y	Non Stiff Stalk	WiDiv Reseq	SRR12633724	PRJNA661271	NA	NA	NA	NA	NA	NA	NA	NA	NA	NA	NA	NA	NA	NA	NA	NA	NA	NA	NA	NA	NA	NA	NA	NA	NA	NA	NA	NA	NA	NA	NA	NA	NA	NA	NA	NA	NA	NA	NA	NA
W811G	Ames30568		N	N	Y	Stiff Stalk	WiDiv Reseq	SRR12633378	PRJNA661271	NA	NA	NA	NA	NA	NA	NA	NA	NA	NA	NA	NA	NA	NA	NA	NA	NA	NA	NA	NA	NA	NA	NA	NA	NA	NA	NA	NA	NA	NA	NA	NA	NA	NA	NA	NA	NA	NA	NA	NA
W812G	Ames30569		N	N	Y	Stiff Stalk	WiDiv Reseq	SRR12633674	PRJNA661271	NA	NA	NA	NA	NA	NA	NA	NA	NA	NA	NA	NA	NA	NA	NA	NA	NA	NA	NA	NA	NA	NA	NA	NA	NA	NA	NA	NA	NA	NA	NA	NA	NA	NA	NA	NA	NA	NA	NA	NA
W813G	Ames30570		N	N	Y	Stiff Stalk	WiDiv Reseq	SRR12633673	PRJNA661271	NA	NA	NA	NA	NA	NA	NA	NA	NA	NA	NA	NA	NA	NA	NA	NA	NA	NA	NA	NA	NA	NA	NA	NA	NA	NA	NA	NA	NA	NA	NA	NA	NA	NA	NA	NA	NA	NA	NA	NA
W814G	Ames30571		N	N	Y	Non Stiff Stalk	WiDiv Reseq	SRR12633373	PRJNA661271	NA	NA	NA	NA	NA	NA	NA	NA	NA	NA	NA	NA	NA	NA	NA	NA	NA	NA	NA	NA	NA	NA	NA	NA	NA	NA	NA	NA	NA	NA	NA	NA	NA	NA	NA	NA	NA	NA	NA	NA
W815G	Ames30572		N	N	Y	Non Stiff Stalk	WiDiv Reseq	SRR12633575	PRJNA661271	NA	NA	NA	NA	NA	NA	NA	NA	NA	NA	NA	NA	NA	NA	NA	NA	NA	NA	NA	NA	NA	NA	NA	NA	NA	NA	NA	NA	NA	NA	NA	NA	NA	NA	NA	NA	NA	NA	NA	NA
W817G	Ames30574		N	N	Y	Non Stiff Stalk	WiDiv Reseq	SRR12633574	PRJNA661271	NA	NA	NA	NA	NA	NA	NA	NA	NA	NA	NA	NA	NA	NA	NA	NA	NA	NA	NA	NA	NA	NA	NA	NA	NA	NA	NA	NA	NA	NA	NA	NA	NA	NA	NA	NA	NA	NA	NA	NA
W819G	Ames30576		N	N	Y	Stiff Stalk	WiDiv Reseq	SRR12633572	PRJNA661271	NA	NA	NA	NA	NA	NA	NA	NA	NA	NA	NA	NA	NA	NA	NA	NA	NA	NA	NA	NA	NA	NA	NA	NA	NA	NA	NA	NA	NA	NA	NA	NA	NA	NA	NA	NA	NA	NA	NA	NA
W820G	Ames30577		N	N	Y	Stiff Stalk	WiDiv Reseq	SRR12633571	PRJNA661271	NA	NA	NA	NA	NA	NA	NA	NA	NA	NA	NA	NA	NA	NA	NA	NA	NA	NA	NA	NA	NA	NA	NA	NA	NA	NA	NA	NA	NA	NA	NA	NA	NA	NA	NA	NA	NA	NA	NA	NA
W821G	Ames30578		N	N	Y	Non Stiff Stalk	WiDiv Reseq	SRR12633377	PRJNA661271	NA	NA	NA	NA	NA	NA	NA	NA	NA	NA	NA	NA	NA	NA	NA	NA	NA	NA	NA	NA	NA	NA	NA	NA	NA	NA	NA	NA	NA	NA	NA	NA	NA	NA	NA	NA	NA	NA	NA	NA
W8304	PI601502		N	N	Y	Stiff Stalk	WiDiv Reseq	SRR12633461	PRJNA661271	1627.9	1604.32	36.704	76.518	70.844	1.349	155.845	74.647	81.101	0.469	2.287	NA	NA	NA	NA	NA	NA	NA	NA	NA	NA	NA	NA	NA	NA	NA	NA	NA	NA	NA	NA	NA	NA	NA	NA	NA	NA	NA	NA	NA
W9	NSL30065		N	N	Y	Non Stiff Stalk	WiDiv Reseq	SRR12633544	PRJNA661271	1386.97	1336.68	69.689	68.83	61.718	3.012	164.053	71.454	90.804	0.415	2.712	NA	NA	NA	NA	NA	NA	NA	NA	NA	NA	NA	NA	NA	NA	NA	NA	NA	NA	NA	NA	NA	NA	NA	NA	NA	NA	NA	NA	NA
Wf9	Ames19293	SAM277	Y	Y	Y	Non Stiff Stalk	WiDiv Reseq	SRR12633672	PRJNA661271	1167.21	1158.35	25.353	73.572	69.953	1.074	163.793	76.877	86.825	0.468	2.398	18.12	15.74	18.283	14	159.9	77.8	-4.131	-5.072	-230505	0.903	0.805	1.75	0.57	0.098	2.687	0.236	75	778307	159.9	0.048	-1527.01	19.57	0	-5778.64	-15.179	-31.463	-28.905	-32.785	-35.353
WIL900	PI601684		N	N	Y	Non Stiff Stalk	WiDiv Reseq	SRR12633771	PRJNA661271	1680.56	1562.04	66.721	75.269	69.29	2.53	148.419	65.199	81.876	0.435	2.271	NA	NA	NA	NA	NA	NA	NA	NA	NA	NA	NA	NA	NA	NA	NA	NA	NA	NA	NA	NA	NA	NA	NA	NA	NA	NA	NA	NA	NA
WIL901	PI601685		N	N	Y	Non Stiff Stalk	WiDiv Reseq	SRR12633567	PRJNA661271	1633.24	1590.01	52.69	75.193	70.227	1.744	169.418	81.261	86.676	0.482	2.491	NA	NA	NA	NA	NA	NA	NA	NA	NA	NA	NA	NA	NA	NA	NA	NA	NA	NA	NA	NA	NA	NA	NA	NA	NA	NA	NA	NA	NA
WIL903	PI601686		N	N	Y	Non Stiff Stalk	WiDiv Reseq	SRR12633671	PRJNA661271	1537.55	1507.19	56.236	72.461	68.043	1.596	159.296	83.715	75.985	0.531	2.415	NA	NA	NA	NA	NA	NA	NA	NA	NA	NA	NA	NA	NA	NA	NA	NA	NA	NA	NA	NA	NA	NA	NA	NA	NA	NA	NA	NA	NA
WR3	NSL30066		N	N	Y	Non Stiff Stalk	WiDiv Reseq	SRR12633704	PRJNA661271	1462.19	1414.19	56.779	70.061	64.512	1.786	155.816	75.873	76.766	0.48	2.474	NA	NA	NA	NA	NA	NA	NA	NA	NA	NA	NA	NA	NA	NA	NA	NA	NA	NA	NA	NA	NA	NA	NA	NA	NA	NA	NA	NA	NA
WU-TAN-TZAO	PI391680	WUTANTZAO	N	N	Y	Unclassified	WiDiv Reseq	SRR12633670	PRJNA661271	1472.81	1470.6	36.489	71.121	66.06	1.159	174.628	88.439	86.348	0.495	2.687	NA	NA	NA	NA	NA	NA	NA	NA	NA	NA	NA	NA	NA	NA	NA	NA	NA	NA	NA	NA	NA	NA	NA	NA	NA	NA	NA	NA	NA
WXB6	Ames26745		N	N	Y	Unclassified	WiDiv Reseq	SRR12633570	PRJNA661271	1587.26	1567.23	73.59	75.709	69.658	2.522	136.403	58.567	76.521	0.43	2.055	NA	NA	NA	NA	NA	NA	NA	NA	NA	NA	NA	NA	NA	NA	NA	NA	NA	NA	NA	NA	NA	NA	NA	NA	NA	NA	NA	NA	NA
YE_4	Ames2335	Ye4	N	N	Y	Tropical	WiDiv Reseq	SRR12633573	PRJNA661271	1532.5	1515.19	25.598	72.326	67.673	0.986	136.724	76.589	59.823	0.567	2.134	NA	NA	NA	NA	NA	NA	NA	NA	NA	NA	NA	NA	NA	NA	NA	NA	NA	NA	NA	NA	NA	NA	NA	NA	NA	NA	NA	NA	NA
YING-55	PI391665	YING55	N	N	Y	Unclassified	WiDiv Reseq	SRR12633669	PRJNA661271	1468.57	1379.92	81.271	70.572	63.52	2.941	139.195	64.271	73.03	0.464	2.283	NA	NA	NA	NA	NA	NA	NA	NA	NA	NA	NA	NA	NA	NA	NA	NA	NA	NA	NA	NA	NA	NA	NA	NA	NA	NA	NA	NA	NA
Yong_28	Ames2333	YONG28	N	N	Y	Unclassified	WiDiv Reseq	SRR12633379	PRJNA661271	1586.79	1541.34	59.302	74.174	68.665	2.538	129.04	74.371	56.313	0.569	1.971	NA	NA	NA	NA	NA	NA	NA	NA	NA	NA	NA	NA	NA	NA	NA	NA	NA	NA	NA	NA	NA	NA	NA	NA	NA	NA	NA	NA	NA
Yu796_NS	Ames27196	SAM313; Yu796NS	Y	Y	Y	Unclassified	WiDiv Reseq	SRR12633569	PRJNA661271	1157.56	1155.14	12.338	72.869	70.366	0.361	139.952	64.089	76.03	0.448	2.063	16.31	13.377	15.533	10.333	129	50	-12.463	-6.604	-339053	0.79	0.735	3.5	0.46	0.055	2.396	0.252	49.5	714779	129	-0.016	-2546	19.447	0	-9050.63	-32.125	-26.723	-17.171	-27.71	-21.082
ZS365	PI574393		N	N	Y	Stiff Stalk	WiDiv Reseq	SRR12633375	PRJNA661271	NA	NA	NA	NA	NA	NA	NA	NA	NA	NA	NA	14.9	11.603	15.35	15	NA	NA	NA	NA	215836	NA	NA	NA	NA	NA	NA	NA	NA	NA	NA	NA	NA	NA	NA	NA	NA	NA	NA	NA	NA
ZS635	PI574394		N	N	Y	Stiff Stalk	WiDiv Reseq	SRR12633479	PRJNA661271	NA	NA	NA	NA	NA	NA	NA	NA	NA	NA	NA	NA	NA	NA	NA	NA	NA	NA	NA	NA	NA	NA	NA	NA	NA	NA	NA	NA	NA	NA	NA	NA	NA	NA	NA	NA	NA	NA	NA	NA
904	PI560317		N	N	Y	Iodent	WiDiv RNA-seq	SRR6827855	PRJNA437324	NA	NA	NA	NA	NA	NA	NA	NA	NA	NA	NA	NA	NA	NA	NA	NA	NA	NA	NA	NA	NA	NA	NA	NA	NA	NA	NA	NA	NA	NA	NA	NA	NA	NA	NA	NA	NA	NA	NA	NA
52220	Ames2336	X52220	N	N	Y	Unclassified	WiDiv RNA-seq	SRR6827541	PRJNA437324	1471.96	1546.82	27.617	70.216	69.026	0.529	101.274	44.17	59.98	0.435	1.616	NA	NA	NA	NA	NA	NA	NA	NA	NA	NA	NA	NA	NA	NA	NA	NA	NA	NA	NA	NA	NA	NA	NA	NA	NA	NA	NA	NA	NA
04033V			N	N	Y	Sweet Corn	WiDiv RNA-seq	SRR765130	PRJNA189400	NA	NA	NA	NA	NA	NA	NA	NA	NA	NA	NA	NA	NA	NA	NA	NA	NA	NA	NA	NA	NA	NA	NA	NA	NA	NA	NA	NA	NA	NA	NA	NA	NA	NA	NA	NA	NA	NA	NA	NA
07108Vbt			N	N	Y	Unclassified	WiDiv RNA-seq	SRR6827879	PRJNA437324	NA	NA	NA	NA	NA	NA	NA	NA	NA	NA	NA	NA	NA	NA	NA	NA	NA	NA	NA	NA	NA	NA	NA	NA	NA	NA	NA	NA	NA	NA	NA	NA	NA	NA	NA	NA	NA	NA	NA	NA
4554_INBRED	PI415081	X4554INBRED; X4554_INBRED	N	N	Y	Unclassified	WiDiv RNA-seq	SRR765133	PRJNA189400	1322.4	1264.5	41.874	65.117	59.607	1.387	114.481	48.046	64.674	0.417	1.966	NA	NA	NA	NA	NA	NA	NA	NA	NA	NA	NA	NA	NA	NA	NA	NA	NA	NA	NA	NA	NA	NA	NA	NA	NA	NA	NA	NA	NA
4578_INBRED	PI415086	X4578_INBRED; X4578INBRED	N	N	Y	Unclassified	WiDiv RNA-seq	SRR765134	PRJNA189400	1496.27	1494.26	22.572	70.727	66.956	0.641	124.403	61.232	64.405	0.488	1.939	NA	NA	NA	NA	NA	NA	NA	NA	NA	NA	NA	NA	NA	NA	NA	NA	NA	NA	NA	NA	NA	NA	NA	NA	NA	NA	NA	NA	NA
4F-403_JV_15	PI198906	4F403JV15	N	N	Y	Unclassified	WiDiv RNA-seq	SRR6827863	PRJNA437324	1695.4	1655.9	51.468	76.816	72.236	1.638	188.624	89.331	95.842	0.485	2.735	NA	NA	NA	NA	NA	NA	NA	NA	NA	NA	NA	NA	NA	NA	NA	NA	NA	NA	NA	NA	NA	NA	NA	NA	NA	NA	NA	NA	NA
80-2	PI369437	X80_2; X802	N	N	Y	Unclassified	WiDiv RNA-seq	SRR765136	PRJNA189400	1316.02	1347.94	32.843	66.374	62.789	0.855	141.822	56.353	83.617	0.394	2.319	NA	NA	NA	NA	NA	NA	NA	NA	NA	NA	NA	NA	NA	NA	NA	NA	NA	NA	NA	NA	NA	NA	NA	NA	NA	NA	NA	NA	NA
A12	NSL42873		N	N	Y	Non Stiff Stalk	WiDiv RNA-seq	SRR765138	PRJNA189400	1381.34	1318.13	85.275	66.089	61.299	2.635	126.38	44.97	82.99	0.338	2.18	NA	NA	NA	NA	NA	NA	NA	NA	NA	NA	NA	NA	NA	NA	NA	NA	NA	NA	NA	NA	NA	NA	NA	NA	NA	NA	NA	NA	NA
A15	Ames23389		N	N	Y	Non Stiff Stalk	WiDiv RNA-seq	SRR765139	PRJNA189400	1256.18	1238.69	23.95	62.626	57.771	0.823	122.741	45.828	77.41	0.35	2.206	NA	NA	NA	NA	NA	NA	NA	NA	NA	NA	NA	NA	NA	NA	NA	NA	NA	NA	NA	NA	NA	NA	NA	NA	NA	NA	NA	NA	NA
A155	Ames23396		N	N	Y	Unclassified	WiDiv RNA-seq	SRR765140	PRJNA189400	1384.09	1329.58	65.825	68.176	61.899	2.858	135.019	54.401	77.99	0.403	2.22	NA	NA	NA	NA	NA	NA	NA	NA	NA	NA	NA	NA	NA	NA	NA	NA	NA	NA	NA	NA	NA	NA	NA	NA	NA	NA	NA	NA	NA
A171	NSL42878		N	N	Y	Unclassified	WiDiv RNA-seq	SRR765141	PRJNA189400	1263.07	1299.58	45.376	63.813	60.882	1.664	137.256	59.786	78.539	0.406	2.337	NA	NA	NA	NA	NA	NA	NA	NA	NA	NA	NA	NA	NA	NA	NA	NA	NA	NA	NA	NA	NA	NA	NA	NA	NA	NA	NA	NA	NA
A344	Ames23425		N	N	Y	Non Stiff Stalk	WiDiv RNA-seq	SRR6827839	PRJNA437324	1345.09	1314.15	39.406	65.32	60.597	1.505	107.125	43.605	62.844	0.396	1.861	NA	NA	NA	NA	NA	NA	NA	NA	NA	NA	NA	NA	NA	NA	NA	NA	NA	NA	NA	NA	NA	NA	NA	NA	NA	NA	NA	NA	NA
A3G-3-3-1-313	PI692202	A3G331313	N	N	Y	Unclassified	WiDiv RNA-seq	SRR6827793	PRJNA437324	NA	NA	NA	NA	NA	NA	NA	NA	NA	NA	NA	NA	NA	NA	NA	NA	NA	NA	NA	NA	NA	NA	NA	NA	NA	NA	NA	NA	NA	NA	NA	NA	NA	NA	NA	NA	NA	NA	NA	NA
A415-1-3_INBRED	PI221773	A41513INBRED	N	N	Y	Tropical	WiDiv RNA-seq	SRR765154	PRJNA189400	1725.44	1660.64	43.948	76.23	72.291	1.454	170.232	88.099	80.991	0.51	2.465	NA	NA	NA	NA	NA	NA	NA	NA	NA	NA	NA	NA	NA	NA	NA	NA	NA	NA	NA	NA	NA	NA	NA	NA	NA	NA	NA	NA	NA
A508	Ames23446		N	N	Y	Unclassified	WiDiv RNA-seq	SRR6827898	PRJNA437324	1308.7	1274.73	42.109	65.145	59.762	1.284	109.035	41.566	65.428	0.355	1.875	NA	NA	NA	NA	NA	NA	NA	NA	NA	NA	NA	NA	NA	NA	NA	NA	NA	NA	NA	NA	NA	NA	NA	NA	NA	NA	NA	NA	NA
A651	Ames23484		N	N	Y	Non Stiff Stalk	WiDiv RNA-seq	SRR765163	PRJNA189400	1392.06	1356.89	45.676	67.979	63.134	1.594	90.155	30.601	66.115	0.279	1.555	NA	NA	NA	NA	NA	NA	NA	NA	NA	NA	NA	NA	NA	NA	NA	NA	NA	NA	NA	NA	NA	NA	NA	NA	NA	NA	NA	NA	NA
A662	PI607522		N	N	Y	Unclassified	WiDiv RNA-seq	SRR765166	PRJNA189400	1275.18	1239.89	50.227	63.662	58.382	1.778	128.389	53.532	72.645	0.404	2.208	NA	NA	NA	NA	NA	NA	NA	NA	NA	NA	NA	NA	NA	NA	NA	NA	NA	NA	NA	NA	NA	NA	NA	NA	NA	NA	NA	NA	NA
A673	Ames23497		N	N	Y	Unclassified	WiDiv RNA-seq	SRR765168	PRJNA189400	1241.69	1297.53	41.766	63.734	60.595	1.433	121.199	56.359	64.686	0.447	2.024	NA	NA	NA	NA	NA	NA	NA	NA	NA	NA	NA	NA	NA	NA	NA	NA	NA	NA	NA	NA	NA	NA	NA	NA	NA	NA	NA	NA	NA
A96	Ames23393		N	N	Y	Non Stiff Stalk	WiDiv RNA-seq	SRR6827599	PRJNA437324	1291.24	1282.07	42.622	63.765	59.838	1.376	120.248	44.941	76.01	0.35	2.061	NA	NA	NA	NA	NA	NA	NA	NA	NA	NA	NA	NA	NA	NA	NA	NA	NA	NA	NA	NA	NA	NA	NA	NA	NA	NA	NA	NA	NA
AH83	PI692203		N	N	Y	Unclassified	WiDiv RNA-seq	SRR6827708	PRJNA437324	1699.31	1648.91	70.998	78.834	71.835	3.495	171.084	94.909	76.419	0.554	2.423	NA	NA	NA	NA	NA	NA	NA	NA	NA	NA	NA	NA	NA	NA	NA	NA	NA	NA	NA	NA	NA	NA	NA	NA	NA	NA	NA	NA	NA
AM0776	PI583356		N	N	Y	Iodent	WiDiv RNA-seq	SRR6827952	PRJNA437324	NA	NA	NA	NA	NA	NA	NA	NA	NA	NA	NA	NA	NA	NA	NA	NA	NA	NA	NA	NA	NA	NA	NA	NA	NA	NA	NA	NA	NA	NA	NA	NA	NA	NA	NA	NA	NA	NA	NA	NA
AR228	PI561522		N	N	Y	Unclassified	WiDiv RNA-seq	SRR765176	PRJNA189400	1774.07	1730.23	44.794	78.703	74.148	1.275	158.853	91.117	66.526	0.582	2.268	NA	NA	NA	NA	NA	NA	NA	NA	NA	NA	NA	NA	NA	NA	NA	NA	NA	NA	NA	NA	NA	NA	NA	NA	NA	NA	NA	NA	NA
B101	PI564852		N	N	Y	Stiff Stalk	WiDiv RNA-seq	SRR765182	PRJNA189400	1755.02	1680.54	78.429	80.906	72.673	2.562	149.466	84.672	66.528	0.552	2.154	NA	NA	NA	NA	NA	NA	NA	NA	NA	NA	NA	NA	NA	NA	NA	NA	NA	NA	NA	NA	NA	NA	NA	NA	NA	NA	NA	NA	NA
B106	PI594049		N	N	Y	Stiff Stalk	WiDiv RNA-seq	SRR765186	PRJNA189400	1529.95	1503.39	43.086	73.268	67.046	1.417	166.364	57.644	104.373	0.364	2.611	NA	NA	NA	NA	NA	NA	NA	NA	NA	NA	NA	NA	NA	NA	NA	NA	NA	NA	NA	NA	NA	NA	NA	NA	NA	NA	NA	NA	NA
B112			N	N	Y	Non Stiff Stalk	WiDiv RNA-seq	SRR765192	PRJNA189400	NA	NA	NA	NA	NA	NA	NA	NA	NA	NA	NA	NA	NA	NA	NA	NA	NA	NA	NA	NA	NA	NA	NA	NA	NA	NA	NA	NA	NA	NA	NA	NA	NA	NA	NA	NA	NA	NA	NA	NA
B113	PI607383		N	N	Y	Unclassified	WiDiv RNA-seq	SRR765193	PRJNA189400	1527.38	1560.97	18.64	72.293	69.434	0.515	145.352	62.816	80.717	0.43	2.169	NA	NA	NA	NA	NA	NA	NA	NA	NA	NA	NA	NA	NA	NA	NA	NA	NA	NA	NA	NA	NA	NA	NA	NA	NA	NA	NA	NA	NA
B118	PI634212		N	N	Y	Non Stiff Stalk	WiDiv RNA-seq	SRR6827874	PRJNA437324	1587.95	1546.27	66.532	75.812	68.8	2.883	160.907	76.134	84.722	0.472	2.353	NA	NA	NA	NA	NA	NA	NA	NA	NA	NA	NA	NA	NA	NA	NA	NA	NA	NA	NA	NA	NA	NA	NA	NA	NA	NA	NA	NA	NA
B42	PI603939		N	N	Y	Non Stiff Stalk	WiDiv RNA-seq	SRR765204	PRJNA189400	1564.05	1566.36	29.123	74.359	69.444	1.273	145.157	79.599	69.796	0.534	2.186	NA	NA	NA	NA	NA	NA	NA	NA	NA	NA	NA	NA	NA	NA	NA	NA	NA	NA	NA	NA	NA	NA	NA	NA	NA	NA	NA	NA	NA
B54	PI550470		N	N	Y	Non Stiff Stalk	WiDiv RNA-seq	SRR765206	PRJNA189400	1711.05	1578.83	76.812	80.232	70.587	3.358	124.795	46.861	77.328	0.354	1.833	NA	NA	NA	NA	NA	NA	NA	NA	NA	NA	NA	NA	NA	NA	NA	NA	NA	NA	NA	NA	NA	NA	NA	NA	NA	NA	NA	NA	NA
B73Htrhm	PI693352	Ames27065; SAM26	Y	Y	Y	Stiff Stalk	WiDiv RNA-seq	SRR6827730	PRJNA437324	1213.73	1221.26	20.287	76.348	72.774	1.055	174.985	86.058	88.287	0.488	2.461	19.023	14.387	20.193	13.667	175.3	89.3	29.192	7.215	601572	0.96	0.823	3.5	0.623	0.138	2.805	0.294	84.5	1.88429e+06	175.3	0.106	5013.24	20.846	0	16264	64.814	100.906	75.629	128.488	101.779
B90	PI527699		N	N	Y	Non Stiff Stalk	WiDiv RNA-seq	SRR765220	PRJNA189400	1671.58	1535.53	83.602	78.81	68.473	3.811	144.857	61.637	82.338	0.404	2.174	NA	NA	NA	NA	NA	NA	NA	NA	NA	NA	NA	NA	NA	NA	NA	NA	NA	NA	NA	NA	NA	NA	NA	NA	NA	NA	NA	NA	NA
B91	PI527700		N	N	Y	Non Stiff Stalk	WiDiv RNA-seq	SRR6827976	PRJNA437324	1516.45	1505.4	53.97	73.074	67.818	1.784	151.028	67.973	80.049	0.449	2.312	NA	NA	NA	NA	NA	NA	NA	NA	NA	NA	NA	NA	NA	NA	NA	NA	NA	NA	NA	NA	NA	NA	NA	NA	NA	NA	NA	NA	NA
B99	PI584528		N	N	Y	Non Stiff Stalk	WiDiv RNA-seq	SRR765224	PRJNA189400	1610.99	1564.15	44.109	77.664	70.066	1.859	148.437	61.765	83.865	0.405	2.156	NA	NA	NA	NA	NA	NA	NA	NA	NA	NA	NA	NA	NA	NA	NA	NA	NA	NA	NA	NA	NA	NA	NA	NA	NA	NA	NA	NA	NA
BSSSC0_001			N	N	Y	Unclassified	WiDiv RNA-seq	SRR6827773	PRJNA437324	NA	NA	NA	NA	NA	NA	NA	NA	NA	NA	NA	NA	NA	NA	NA	NA	NA	NA	NA	NA	NA	NA	NA	NA	NA	NA	NA	NA	NA	NA	NA	NA	NA	NA	NA	NA	NA	NA	NA	NA
BSSSC0_002			N	N	Y	Unclassified	WiDiv RNA-seq	SRR6827897	PRJNA437324	NA	NA	NA	NA	NA	NA	NA	NA	NA	NA	NA	NA	NA	NA	NA	NA	NA	NA	NA	NA	NA	NA	NA	NA	NA	NA	NA	NA	NA	NA	NA	NA	NA	NA	NA	NA	NA	NA	NA	NA
BSSSC0_003			N	N	Y	Unclassified	WiDiv RNA-seq	SRR6827612	PRJNA437324	NA	NA	NA	NA	NA	NA	NA	NA	NA	NA	NA	NA	NA	NA	NA	NA	NA	NA	NA	NA	NA	NA	NA	NA	NA	NA	NA	NA	NA	NA	NA	NA	NA	NA	NA	NA	NA	NA	NA	NA
BSSSC0_005			N	N	Y	Unclassified	WiDiv RNA-seq	SRR6827903	PRJNA437324	NA	NA	NA	NA	NA	NA	NA	NA	NA	NA	NA	NA	NA	NA	NA	NA	NA	NA	NA	NA	NA	NA	NA	NA	NA	NA	NA	NA	NA	NA	NA	NA	NA	NA	NA	NA	NA	NA	NA	NA
BSSSC0_006			N	N	Y	Unclassified	WiDiv RNA-seq	SRR6827513	PRJNA437324	NA	NA	NA	NA	NA	NA	NA	NA	NA	NA	NA	NA	NA	NA	NA	NA	NA	NA	NA	NA	NA	NA	NA	NA	NA	NA	NA	NA	NA	NA	NA	NA	NA	NA	NA	NA	NA	NA	NA	NA
BSSSC0_007			N	N	Y	Unclassified	WiDiv RNA-seq	SRR6827894	PRJNA437324	NA	NA	NA	NA	NA	NA	NA	NA	NA	NA	NA	NA	NA	NA	NA	NA	NA	NA	NA	NA	NA	NA	NA	NA	NA	NA	NA	NA	NA	NA	NA	NA	NA	NA	NA	NA	NA	NA	NA	NA
BSSSC0_008			N	N	Y	Unclassified	WiDiv RNA-seq	SRR6827888	PRJNA437324	NA	NA	NA	NA	NA	NA	NA	NA	NA	NA	NA	NA	NA	NA	NA	NA	NA	NA	NA	NA	NA	NA	NA	NA	NA	NA	NA	NA	NA	NA	NA	NA	NA	NA	NA	NA	NA	NA	NA	NA
BSSSC0_009			N	N	Y	Unclassified	WiDiv RNA-seq	SRR6827510	PRJNA437324	NA	NA	NA	NA	NA	NA	NA	NA	NA	NA	NA	NA	NA	NA	NA	NA	NA	NA	NA	NA	NA	NA	NA	NA	NA	NA	NA	NA	NA	NA	NA	NA	NA	NA	NA	NA	NA	NA	NA	NA
BSSSC0_012			N	N	Y	Unclassified	WiDiv RNA-seq	SRR6827562	PRJNA437324	NA	NA	NA	NA	NA	NA	NA	NA	NA	NA	NA	NA	NA	NA	NA	NA	NA	NA	NA	NA	NA	NA	NA	NA	NA	NA	NA	NA	NA	NA	NA	NA	NA	NA	NA	NA	NA	NA	NA	NA
BSSSC0_013			N	N	Y	Unclassified	WiDiv RNA-seq	SRR6827946	PRJNA437324	NA	NA	NA	NA	NA	NA	NA	NA	NA	NA	NA	NA	NA	NA	NA	NA	NA	NA	NA	NA	NA	NA	NA	NA	NA	NA	NA	NA	NA	NA	NA	NA	NA	NA	NA	NA	NA	NA	NA	NA
BSSSC0_014			N	N	Y	Unclassified	WiDiv RNA-seq	SRR6827769	PRJNA437324	NA	NA	NA	NA	NA	NA	NA	NA	NA	NA	NA	NA	NA	NA	NA	NA	NA	NA	NA	NA	NA	NA	NA	NA	NA	NA	NA	NA	NA	NA	NA	NA	NA	NA	NA	NA	NA	NA	NA	NA
BSSSC0_015			N	N	Y	Unclassified	WiDiv RNA-seq	SRR6827957	PRJNA437324	NA	NA	NA	NA	NA	NA	NA	NA	NA	NA	NA	NA	NA	NA	NA	NA	NA	NA	NA	NA	NA	NA	NA	NA	NA	NA	NA	NA	NA	NA	NA	NA	NA	NA	NA	NA	NA	NA	NA	NA
BSSSC0_016			N	N	Y	Unclassified	WiDiv RNA-seq	SRR6827801	PRJNA437324	NA	NA	NA	NA	NA	NA	NA	NA	NA	NA	NA	NA	NA	NA	NA	NA	NA	NA	NA	NA	NA	NA	NA	NA	NA	NA	NA	NA	NA	NA	NA	NA	NA	NA	NA	NA	NA	NA	NA	NA
BSSSC0_018			N	N	Y	Unclassified	WiDiv RNA-seq	SRR6827549	PRJNA437324	NA	NA	NA	NA	NA	NA	NA	NA	NA	NA	NA	NA	NA	NA	NA	NA	NA	NA	NA	NA	NA	NA	NA	NA	NA	NA	NA	NA	NA	NA	NA	NA	NA	NA	NA	NA	NA	NA	NA	NA
BSSSC0_019			N	N	Y	Unclassified	WiDiv RNA-seq	SRR6827507	PRJNA437324	NA	NA	NA	NA	NA	NA	NA	NA	NA	NA	NA	NA	NA	NA	NA	NA	NA	NA	NA	NA	NA	NA	NA	NA	NA	NA	NA	NA	NA	NA	NA	NA	NA	NA	NA	NA	NA	NA	NA	NA
BSSSC0_020			N	N	Y	Unclassified	WiDiv RNA-seq	SRR6827672	PRJNA437324	NA	NA	NA	NA	NA	NA	NA	NA	NA	NA	NA	NA	NA	NA	NA	NA	NA	NA	NA	NA	NA	NA	NA	NA	NA	NA	NA	NA	NA	NA	NA	NA	NA	NA	NA	NA	NA	NA	NA	NA
BSSSC0_021			N	N	Y	Unclassified	WiDiv RNA-seq	SRR6827853	PRJNA437324	NA	NA	NA	NA	NA	NA	NA	NA	NA	NA	NA	NA	NA	NA	NA	NA	NA	NA	NA	NA	NA	NA	NA	NA	NA	NA	NA	NA	NA	NA	NA	NA	NA	NA	NA	NA	NA	NA	NA	NA
BSSSC0_022			N	N	Y	Unclassified	WiDiv RNA-seq	SRR6827961	PRJNA437324	NA	NA	NA	NA	NA	NA	NA	NA	NA	NA	NA	NA	NA	NA	NA	NA	NA	NA	NA	NA	NA	NA	NA	NA	NA	NA	NA	NA	NA	NA	NA	NA	NA	NA	NA	NA	NA	NA	NA	NA
BSSSC0_023			N	N	Y	Unclassified	WiDiv RNA-seq	SRR6827591	PRJNA437324	NA	NA	NA	NA	NA	NA	NA	NA	NA	NA	NA	NA	NA	NA	NA	NA	NA	NA	NA	NA	NA	NA	NA	NA	NA	NA	NA	NA	NA	NA	NA	NA	NA	NA	NA	NA	NA	NA	NA	NA
BSSSC0_024			N	N	Y	Unclassified	WiDiv RNA-seq	SRR6827736	PRJNA437324	NA	NA	NA	NA	NA	NA	NA	NA	NA	NA	NA	NA	NA	NA	NA	NA	NA	NA	NA	NA	NA	NA	NA	NA	NA	NA	NA	NA	NA	NA	NA	NA	NA	NA	NA	NA	NA	NA	NA	NA
BSSSC0_025			N	N	Y	Unclassified	WiDiv RNA-seq	SRR6827939	PRJNA437324	NA	NA	NA	NA	NA	NA	NA	NA	NA	NA	NA	NA	NA	NA	NA	NA	NA	NA	NA	NA	NA	NA	NA	NA	NA	NA	NA	NA	NA	NA	NA	NA	NA	NA	NA	NA	NA	NA	NA	NA
BSSSC0_026			N	N	Y	Unclassified	WiDiv RNA-seq	SRR6827862	PRJNA437324	NA	NA	NA	NA	NA	NA	NA	NA	NA	NA	NA	NA	NA	NA	NA	NA	NA	NA	NA	NA	NA	NA	NA	NA	NA	NA	NA	NA	NA	NA	NA	NA	NA	NA	NA	NA	NA	NA	NA	NA
BSSSC0_028			N	N	Y	Unclassified	WiDiv RNA-seq	SRR6827495	PRJNA437324	NA	NA	NA	NA	NA	NA	NA	NA	NA	NA	NA	NA	NA	NA	NA	NA	NA	NA	NA	NA	NA	NA	NA	NA	NA	NA	NA	NA	NA	NA	NA	NA	NA	NA	NA	NA	NA	NA	NA	NA
BSSSC0_029			N	N	Y	Unclassified	WiDiv RNA-seq	SRR6827589	PRJNA437324	NA	NA	NA	NA	NA	NA	NA	NA	NA	NA	NA	NA	NA	NA	NA	NA	NA	NA	NA	NA	NA	NA	NA	NA	NA	NA	NA	NA	NA	NA	NA	NA	NA	NA	NA	NA	NA	NA	NA	NA
BSSSC0_030			N	N	Y	Unclassified	WiDiv RNA-seq	SRR6827598	PRJNA437324	NA	NA	NA	NA	NA	NA	NA	NA	NA	NA	NA	NA	NA	NA	NA	NA	NA	NA	NA	NA	NA	NA	NA	NA	NA	NA	NA	NA	NA	NA	NA	NA	NA	NA	NA	NA	NA	NA	NA	NA
BSSSC0_031			N	N	Y	Unclassified	WiDiv RNA-seq	SRR6827949	PRJNA437324	NA	NA	NA	NA	NA	NA	NA	NA	NA	NA	NA	NA	NA	NA	NA	NA	NA	NA	NA	NA	NA	NA	NA	NA	NA	NA	NA	NA	NA	NA	NA	NA	NA	NA	NA	NA	NA	NA	NA	NA
BSSSC0_033			N	N	Y	Unclassified	WiDiv RNA-seq	SRR6827896	PRJNA437324	NA	NA	NA	NA	NA	NA	NA	NA	NA	NA	NA	NA	NA	NA	NA	NA	NA	NA	NA	NA	NA	NA	NA	NA	NA	NA	NA	NA	NA	NA	NA	NA	NA	NA	NA	NA	NA	NA	NA	NA
BSSSC0_034			N	N	Y	Unclassified	WiDiv RNA-seq	SRR6827797	PRJNA437324	NA	NA	NA	NA	NA	NA	NA	NA	NA	NA	NA	NA	NA	NA	NA	NA	NA	NA	NA	NA	NA	NA	NA	NA	NA	NA	NA	NA	NA	NA	NA	NA	NA	NA	NA	NA	NA	NA	NA	NA
BSSSC0_035			N	N	Y	Unclassified	WiDiv RNA-seq	SRR6827594	PRJNA437324	NA	NA	NA	NA	NA	NA	NA	NA	NA	NA	NA	NA	NA	NA	NA	NA	NA	NA	NA	NA	NA	NA	NA	NA	NA	NA	NA	NA	NA	NA	NA	NA	NA	NA	NA	NA	NA	NA	NA	NA
BSSSC0_036			N	N	Y	Unclassified	WiDiv RNA-seq	SRR6827945	PRJNA437324	NA	NA	NA	NA	NA	NA	NA	NA	NA	NA	NA	NA	NA	NA	NA	NA	NA	NA	NA	NA	NA	NA	NA	NA	NA	NA	NA	NA	NA	NA	NA	NA	NA	NA	NA	NA	NA	NA	NA	NA
BSSSC0_037			N	N	Y	Unclassified	WiDiv RNA-seq	SRR6827496	PRJNA437324	NA	NA	NA	NA	NA	NA	NA	NA	NA	NA	NA	NA	NA	NA	NA	NA	NA	NA	NA	NA	NA	NA	NA	NA	NA	NA	NA	NA	NA	NA	NA	NA	NA	NA	NA	NA	NA	NA	NA	NA
BSSSC0_038			N	N	Y	Unclassified	WiDiv RNA-seq	SRR6827817	PRJNA437324	NA	NA	NA	NA	NA	NA	NA	NA	NA	NA	NA	NA	NA	NA	NA	NA	NA	NA	NA	NA	NA	NA	NA	NA	NA	NA	NA	NA	NA	NA	NA	NA	NA	NA	NA	NA	NA	NA	NA	NA
BSSSC0_039			N	N	Y	Unclassified	WiDiv RNA-seq	SRR6827942	PRJNA437324	NA	NA	NA	NA	NA	NA	NA	NA	NA	NA	NA	NA	NA	NA	NA	NA	NA	NA	NA	NA	NA	NA	NA	NA	NA	NA	NA	NA	NA	NA	NA	NA	NA	NA	NA	NA	NA	NA	NA	NA
BSSSC0_040			N	N	Y	Unclassified	WiDiv RNA-seq	SRR6827885	PRJNA437324	NA	NA	NA	NA	NA	NA	NA	NA	NA	NA	NA	NA	NA	NA	NA	NA	NA	NA	NA	NA	NA	NA	NA	NA	NA	NA	NA	NA	NA	NA	NA	NA	NA	NA	NA	NA	NA	NA	NA	NA
BSSSC0_041			N	N	Y	Unclassified	WiDiv RNA-seq	SRR6827899	PRJNA437324	NA	NA	NA	NA	NA	NA	NA	NA	NA	NA	NA	NA	NA	NA	NA	NA	NA	NA	NA	NA	NA	NA	NA	NA	NA	NA	NA	NA	NA	NA	NA	NA	NA	NA	NA	NA	NA	NA	NA	NA
BSSSC0_042			N	N	Y	Unclassified	WiDiv RNA-seq	SRR6827916	PRJNA437324	NA	NA	NA	NA	NA	NA	NA	NA	NA	NA	NA	NA	NA	NA	NA	NA	NA	NA	NA	NA	NA	NA	NA	NA	NA	NA	NA	NA	NA	NA	NA	NA	NA	NA	NA	NA	NA	NA	NA	NA
BSSSC0_043			N	N	Y	Unclassified	WiDiv RNA-seq	SRR6827601	PRJNA437324	NA	NA	NA	NA	NA	NA	NA	NA	NA	NA	NA	NA	NA	NA	NA	NA	NA	NA	NA	NA	NA	NA	NA	NA	NA	NA	NA	NA	NA	NA	NA	NA	NA	NA	NA	NA	NA	NA	NA	NA
BSSSC0_044			N	N	Y	Unclassified	WiDiv RNA-seq	SRR6827500	PRJNA437324	NA	NA	NA	NA	NA	NA	NA	NA	NA	NA	NA	NA	NA	NA	NA	NA	NA	NA	NA	NA	NA	NA	NA	NA	NA	NA	NA	NA	NA	NA	NA	NA	NA	NA	NA	NA	NA	NA	NA	NA
BSSSC0_045			N	N	Y	Unclassified	WiDiv RNA-seq	SRR6827597	PRJNA437324	NA	NA	NA	NA	NA	NA	NA	NA	NA	NA	NA	NA	NA	NA	NA	NA	NA	NA	NA	NA	NA	NA	NA	NA	NA	NA	NA	NA	NA	NA	NA	NA	NA	NA	NA	NA	NA	NA	NA	NA
BSSSC0_046			N	N	Y	Unclassified	WiDiv RNA-seq	SRR6827867	PRJNA437324	NA	NA	NA	NA	NA	NA	NA	NA	NA	NA	NA	NA	NA	NA	NA	NA	NA	NA	NA	NA	NA	NA	NA	NA	NA	NA	NA	NA	NA	NA	NA	NA	NA	NA	NA	NA	NA	NA	NA	NA
BSSSC0_048			N	N	Y	Unclassified	WiDiv RNA-seq	SRR6827660	PRJNA437324	NA	NA	NA	NA	NA	NA	NA	NA	NA	NA	NA	NA	NA	NA	NA	NA	NA	NA	NA	NA	NA	NA	NA	NA	NA	NA	NA	NA	NA	NA	NA	NA	NA	NA	NA	NA	NA	NA	NA	NA
BSSSC0_049			N	N	Y	Unclassified	WiDiv RNA-seq	SRR6827837	PRJNA437324	NA	NA	NA	NA	NA	NA	NA	NA	NA	NA	NA	NA	NA	NA	NA	NA	NA	NA	NA	NA	NA	NA	NA	NA	NA	NA	NA	NA	NA	NA	NA	NA	NA	NA	NA	NA	NA	NA	NA	NA
BSSSC0_050			N	N	Y	Unclassified	WiDiv RNA-seq	SRR6827505	PRJNA437324	NA	NA	NA	NA	NA	NA	NA	NA	NA	NA	NA	NA	NA	NA	NA	NA	NA	NA	NA	NA	NA	NA	NA	NA	NA	NA	NA	NA	NA	NA	NA	NA	NA	NA	NA	NA	NA	NA	NA	NA
BSSSC0_051			N	N	Y	Unclassified	WiDiv RNA-seq	SRR6827895	PRJNA437324	NA	NA	NA	NA	NA	NA	NA	NA	NA	NA	NA	NA	NA	NA	NA	NA	NA	NA	NA	NA	NA	NA	NA	NA	NA	NA	NA	NA	NA	NA	NA	NA	NA	NA	NA	NA	NA	NA	NA	NA
BSSSC0_052			N	N	Y	Unclassified	WiDiv RNA-seq	SRR6827699	PRJNA437324	NA	NA	NA	NA	NA	NA	NA	NA	NA	NA	NA	NA	NA	NA	NA	NA	NA	NA	NA	NA	NA	NA	NA	NA	NA	NA	NA	NA	NA	NA	NA	NA	NA	NA	NA	NA	NA	NA	NA	NA
BSSSC0_053			N	N	Y	Unclassified	WiDiv RNA-seq	SRR6827501	PRJNA437324	NA	NA	NA	NA	NA	NA	NA	NA	NA	NA	NA	NA	NA	NA	NA	NA	NA	NA	NA	NA	NA	NA	NA	NA	NA	NA	NA	NA	NA	NA	NA	NA	NA	NA	NA	NA	NA	NA	NA	NA
BSSSC0_054			N	N	Y	Unclassified	WiDiv RNA-seq	SRR6827884	PRJNA437324	NA	NA	NA	NA	NA	NA	NA	NA	NA	NA	NA	NA	NA	NA	NA	NA	NA	NA	NA	NA	NA	NA	NA	NA	NA	NA	NA	NA	NA	NA	NA	NA	NA	NA	NA	NA	NA	NA	NA	NA
BSSSC0_055			N	N	Y	Unclassified	WiDiv RNA-seq	SRR6827958	PRJNA437324	NA	NA	NA	NA	NA	NA	NA	NA	NA	NA	NA	NA	NA	NA	NA	NA	NA	NA	NA	NA	NA	NA	NA	NA	NA	NA	NA	NA	NA	NA	NA	NA	NA	NA	NA	NA	NA	NA	NA	NA
BSSSC0_056			N	N	Y	Unclassified	WiDiv RNA-seq	SRR6827503	PRJNA437324	NA	NA	NA	NA	NA	NA	NA	NA	NA	NA	NA	NA	NA	NA	NA	NA	NA	NA	NA	NA	NA	NA	NA	NA	NA	NA	NA	NA	NA	NA	NA	NA	NA	NA	NA	NA	NA	NA	NA	NA
BSSSC0_057			N	N	Y	Unclassified	WiDiv RNA-seq	SRR6827857	PRJNA437324	NA	NA	NA	NA	NA	NA	NA	NA	NA	NA	NA	NA	NA	NA	NA	NA	NA	NA	NA	NA	NA	NA	NA	NA	NA	NA	NA	NA	NA	NA	NA	NA	NA	NA	NA	NA	NA	NA	NA	NA
BSSSC0_058			N	N	Y	Unclassified	WiDiv RNA-seq	SRR6827826	PRJNA437324	NA	NA	NA	NA	NA	NA	NA	NA	NA	NA	NA	NA	NA	NA	NA	NA	NA	NA	NA	NA	NA	NA	NA	NA	NA	NA	NA	NA	NA	NA	NA	NA	NA	NA	NA	NA	NA	NA	NA	NA
BSSSC0_060			N	N	Y	Unclassified	WiDiv RNA-seq	SRR6827917	PRJNA437324	NA	NA	NA	NA	NA	NA	NA	NA	NA	NA	NA	NA	NA	NA	NA	NA	NA	NA	NA	NA	NA	NA	NA	NA	NA	NA	NA	NA	NA	NA	NA	NA	NA	NA	NA	NA	NA	NA	NA	NA
BSSSC0_061			N	N	Y	Unclassified	WiDiv RNA-seq	SRR6827508	PRJNA437324	NA	NA	NA	NA	NA	NA	NA	NA	NA	NA	NA	NA	NA	NA	NA	NA	NA	NA	NA	NA	NA	NA	NA	NA	NA	NA	NA	NA	NA	NA	NA	NA	NA	NA	NA	NA	NA	NA	NA	NA
BSSSC0_062			N	N	Y	Unclassified	WiDiv RNA-seq	SRR6827734	PRJNA437324	NA	NA	NA	NA	NA	NA	NA	NA	NA	NA	NA	NA	NA	NA	NA	NA	NA	NA	NA	NA	NA	NA	NA	NA	NA	NA	NA	NA	NA	NA	NA	NA	NA	NA	NA	NA	NA	NA	NA	NA
C102	NSL22983		N	N	Y	Non Stiff Stalk	WiDiv RNA-seq	SRR765225	PRJNA189400	1645.79	1607.67	42.308	78.19	71.291	1.78	197.061	102.174	92.651	0.51	2.748	NA	NA	NA	NA	NA	NA	NA	NA	NA	NA	NA	NA	NA	NA	NA	NA	NA	NA	NA	NA	NA	NA	NA	NA	NA	NA	NA	NA	NA
C15	Ames22016		N	N	Y	Sweet Corn	WiDiv RNA-seq	SRR765228	PRJNA189400	1283.65	1270.34	25.276	63.675	59.998	0.952	110.525	40.019	71.781	0.345	1.905	NA	NA	NA	NA	NA	NA	NA	NA	NA	NA	NA	NA	NA	NA	NA	NA	NA	NA	NA	NA	NA	NA	NA	NA	NA	NA	NA	NA	NA
C42	Ames23507		N	N	Y	Sweet Corn	WiDiv RNA-seq	SRR765229	PRJNA189400	1281.77	1183.63	76.143	65.413	56.87	3.58	109.089	40.037	70.23	0.314	1.938	NA	NA	NA	NA	NA	NA	NA	NA	NA	NA	NA	NA	NA	NA	NA	NA	NA	NA	NA	NA	NA	NA	NA	NA	NA	NA	NA	NA	NA
C68	Ames22023		N	N	Y	Sweet Corn	WiDiv RNA-seq	SRR765231	PRJNA189400	1370.64	1339.24	70.719	67.845	62.348	2.496	144.343	59.088	84.075	0.393	2.463	NA	NA	NA	NA	NA	NA	NA	NA	NA	NA	NA	NA	NA	NA	NA	NA	NA	NA	NA	NA	NA	NA	NA	NA	NA	NA	NA	NA	NA
CG10	Ames24585		N	N	Y	Unclassified	WiDiv RNA-seq	SRR765232	PRJNA189400	1360.41	1318.94	28.675	66.743	61.045	1.248	109.718	39.695	71.526	0.316	1.831	NA	NA	NA	NA	NA	NA	NA	NA	NA	NA	NA	NA	NA	NA	NA	NA	NA	NA	NA	NA	NA	NA	NA	NA	NA	NA	NA	NA	NA
CG106			N	N	Y	Non Stiff Stalk	WiDiv RNA-seq	SRR765233	PRJNA189400	NA	NA	NA	NA	NA	NA	NA	NA	NA	NA	NA	NA	NA	NA	NA	NA	NA	NA	NA	NA	NA	NA	NA	NA	NA	NA	NA	NA	NA	NA	NA	NA	NA	NA	NA	NA	NA	NA	NA	NA
CG108			N	N	Y	Iodent	WiDiv RNA-seq	SRR765234	PRJNA189400	NA	NA	NA	NA	NA	NA	NA	NA	NA	NA	NA	NA	NA	NA	NA	NA	NA	NA	NA	NA	NA	NA	NA	NA	NA	NA	NA	NA	NA	NA	NA	NA	NA	NA	NA	NA	NA	NA	NA	NA
CG65			N	N	Y	Stiff Stalk	WiDiv RNA-seq	SRR765235	PRJNA189400	NA	NA	NA	NA	NA	NA	NA	NA	NA	NA	NA	NA	NA	NA	NA	NA	NA	NA	NA	NA	NA	NA	NA	NA	NA	NA	NA	NA	NA	NA	NA	NA	NA	NA	NA	NA	NA	NA	NA	NA
Chi-tan_120	PI427111	Chitan120	N	N	Y	Unclassified	WiDiv RNA-seq	SRR765240	PRJNA189400	1396.86	1418.48	23.929	67.546	64.418	0.783	143.443	67.265	77.997	0.459	2.325	NA	NA	NA	NA	NA	NA	NA	NA	NA	NA	NA	NA	NA	NA	NA	NA	NA	NA	NA	NA	NA	NA	NA	NA	NA	NA	NA	NA	NA
CI			N	N	Y	Unclassified	WiDiv RNA-seq	SRR6827659	PRJNA437324	NA	NA	NA	NA	NA	NA	NA	NA	NA	NA	NA	NA	NA	NA	NA	NA	NA	NA	NA	NA	NA	NA	NA	NA	NA	NA	NA	NA	NA	NA	NA	NA	NA	NA	NA	NA	NA	NA	NA	NA
CI_540	Ames26028	CI540	N	N	Y	Unclassified	WiDiv RNA-seq	SRR6827504	PRJNA437324	1739.68	1696.1	45.366	80.421	73.641	1.748	185.153	93.771	88.591	0.51	2.567	NA	NA	NA	NA	NA	NA	NA	NA	NA	NA	NA	NA	NA	NA	NA	NA	NA	NA	NA	NA	NA	NA	NA	NA	NA	NA	NA	NA	NA
CL17	Ames27024		N	N	Y	Sweet Corn	WiDiv RNA-seq	SRR765250	PRJNA189400	1207.85	1201.51	64.335	60.622	57.079	2.359	88.167	45.034	48.745	0.473	1.631	NA	NA	NA	NA	NA	NA	NA	NA	NA	NA	NA	NA	NA	NA	NA	NA	NA	NA	NA	NA	NA	NA	NA	NA	NA	NA	NA	NA	NA
CL18	Ames27025		N	N	Y	Sweet Corn	WiDiv RNA-seq	SRR765251	PRJNA189400	1135.07	1151.1	21.109	57.71	55.565	0.717	88.432	38.281	55.255	0.412	1.629	NA	NA	NA	NA	NA	NA	NA	NA	NA	NA	NA	NA	NA	NA	NA	NA	NA	NA	NA	NA	NA	NA	NA	NA	NA	NA	NA	NA	NA
CL22	Ames27028		N	N	Y	Sweet Corn	WiDiv RNA-seq	SRR765252	PRJNA189400	1322.67	1273.82	42.126	63.365	58.904	1.522	112.225	48.793	65.902	0.397	1.93	NA	NA	NA	NA	NA	NA	NA	NA	NA	NA	NA	NA	NA	NA	NA	NA	NA	NA	NA	NA	NA	NA	NA	NA	NA	NA	NA	NA	NA
CL27	Ames27029		N	N	Y	Sweet Corn	WiDiv RNA-seq	SRR765253	PRJNA189400	1090.33	1114.4	27.632	58.353	53.927	1.257	106.663	40.467	66.591	0.345	2.056	NA	NA	NA	NA	NA	NA	NA	NA	NA	NA	NA	NA	NA	NA	NA	NA	NA	NA	NA	NA	NA	NA	NA	NA	NA	NA	NA	NA	NA
CM174	PI693332	Ames19316; SAM220	Y	Y	Y	Stiff Stalk	WiDiv RNA-seq	SRR765255	PRJNA189400	1050.11	989.168	52.389	66.472	61.895	2.18	123.554	53.443	70.679	0.416	2.022	14.563	11.03	14.423	13.333	124.6	40.9	-4.338	-2.569	-168716	0.763	0.648	1.5	0.4	0.115	2.219	0.269	47.5	937176	124.6	-0.003	-1095.36	19.838	0	-4034.77	-12.434	-68.521	-53.396	-83.877	-57.648
CM48	Ames22747		N	N	Y	Unclassified	WiDiv RNA-seq	SRR765257	PRJNA189400	1149.51	1156.29	22.516	58.852	55.374	0.962	140.187	46.447	86.96	0.323	2.525	NA	NA	NA	NA	NA	NA	NA	NA	NA	NA	NA	NA	NA	NA	NA	NA	NA	NA	NA	NA	NA	NA	NA	NA	NA	NA	NA	NA	NA
CM99	Ames27031		N	N	Y	Stiff Stalk	WiDiv RNA-seq	SRR765259	PRJNA189400	1316.55	1272.62	74.536	65.945	59.714	2.778	132	56.705	74.111	0.414	2.256	NA	NA	NA	NA	NA	NA	NA	NA	NA	NA	NA	NA	NA	NA	NA	NA	NA	NA	NA	NA	NA	NA	NA	NA	NA	NA	NA	NA	NA
CML_108	PI690586	Ames27082; SAM254; CML108	Y	Y	Y	Tropical	WiDiv RNA-seq	SRR765260	PRJNA189400	1435.08	1471.88	33.275	86.064	83.874	1.139	163.05	74.189	86.372	0.464	2.064	17.493	14.293	18.193	15.667	165.5	100	-15.371	-2.191	-230879	0.828	0.815	2.75	0.532	0.013	2.58	0.185	77	843431	165.5	-0.11	-2072.66	19.686	0	-6445.2	-30.259	-7.06	-0.981	-39.891	-19.016
CML_144	PI690587	CML144	N	N	Y	Tropical	WiDiv RNA-seq	SRR765261	PRJNA189400	2058.74	2086.47	68.978	94.534	87.544	3.401	176.277	89.649	83.169	0.513	2.13	NA	NA	NA	NA	NA	NA	NA	NA	NA	NA	NA	NA	NA	NA	NA	NA	NA	NA	NA	NA	NA	NA	NA	NA	NA	NA	NA	NA	NA
CML_154Q	PI690588	Ames27083; SAM369; CML154Q	Y	Y	Y	Tropical	WiDiv RNA-seq	SRR6827761	PRJNA437324	1360.01	1370.64	10.346	81.687	79.036	0.737	143.443	78.301	63.932	0.553	1.908	16.81	13.86	17.99	15	134.7	90.7	-30.398	-8.98	-503043	1.058	0.96	4.25	0.805	0.098	3.171	0.234	75	518460	134.7	-0.161	-4495.25	18.984	0	-15079	-68.149	-17.114	-11.788	-44.827	-27.851
CML_161	CML161		N	N	Y	Unclassified	WiDiv RNA-seq	SRR765262	PRJNA189400	NA	NA	NA	NA	NA	NA	NA	NA	NA	NA	NA	NA	NA	NA	NA	NA	NA	NA	NA	NA	NA	NA	NA	NA	NA	NA	NA	NA	NA	NA	NA	NA	NA	NA	NA	NA	NA	NA	NA	NA
CML_176	PI690591	CML176	N	N	Y	Tropical	WiDiv RNA-seq	SRR765263	PRJNA189400	1870.08	1831.71	60.304	84.552	77.822	2.955	204.815	95.63	105.2	0.465	2.763	NA	NA	NA	NA	NA	NA	NA	NA	NA	NA	NA	NA	NA	NA	NA	NA	NA	NA	NA	NA	NA	NA	NA	NA	NA	NA	NA	NA	NA
CML_197	CML197		N	N	Y	Tropical	WiDiv RNA-seq	SRR765264	PRJNA189400	1654.63	1618.79	52.206	76.731	70.766	2.024	150.382	72.683	78.471	0.491	2.291	NA	NA	NA	NA	NA	NA	NA	NA	NA	NA	NA	NA	NA	NA	NA	NA	NA	NA	NA	NA	NA	NA	NA	NA	NA	NA	NA	NA	NA
CML_202	CML202		N	N	Y	Unclassified	WiDiv RNA-seq	SRR765265	PRJNA189400	NA	NA	NA	NA	NA	NA	NA	NA	NA	NA	NA	NA	NA	NA	NA	NA	NA	NA	NA	NA	NA	NA	NA	NA	NA	NA	NA	NA	NA	NA	NA	NA	NA	NA	NA	NA	NA	NA	NA	NA
CML_216	CML216		N	N	Y	Unclassified	WiDiv RNA-seq	SRR765266	PRJNA189400	NA	NA	NA	NA	NA	NA	NA	NA	NA	NA	NA	NA	NA	NA	NA	NA	NA	NA	NA	NA	NA	NA	NA	NA	NA	NA	NA	NA	NA	NA	NA	NA	NA	NA	NA	NA	NA	NA	NA	NA
CML_218	PI690594	Ames27086; SAM71; CML218	Y	Y	Y	Tropical	WiDiv RNA-seq	SRR765267	PRJNA189400	1481.69	1475.48	22.479	86.948	83.584	1.114	177.62	86.752	87.732	0.489	2.221	14.777	11.713	15.427	15.333	173.1	92.1	14.046	4.85	270755	1.045	0.948	4.5	0.788	0.098	3.132	0.247	84	1.44003e+06	173.1	0.066	2259.74	20.458	0	7696.68	32.187	21.698	21.129	9.184	14.957
CML_220	PI690595	Ames27087; SAM315; CML220	Y	Y	Y	Tropical	WiDiv RNA-seq	SRR765268	PRJNA189400	1279.77	1256.67	41.487	77.197	74.088	1.681	122.454	54.655	68.35	0.447	1.765	14.837	11.647	15.317	15.333	113.3	58.8	-15.382	-4.616	-336160	0.815	0.705	2.25	0.451	0.11	2.392	0.162	43.5	713737	113.3	-0.053	-2727.91	19.445	0	-9095.86	-35.39	-37.22	-31.016	-13.32	-29.311
CML_228	PI690320	Ames27088; SAM292; CML228	Y	Y	Y	Tropical	WiDiv RNA-seq	SRR765269	PRJNA189400	1566.86	1564.68	47.048	92.975	88.008	2.283	170.738	96.009	76.184	0.553	2.08	NA	NA	NA	NA	NA	NA	NA	NA	NA	1.198	1.13	5.5	1.064	0.068	3.657	0.212	90	751791	168.8	-0.065	-2399.6	19.52	0	-8143.06	-32.5	42.56	41.388	34.004	36.145
CML_247	PI595541	SAM229; CML247	Y	Y	Y	Tropical	WiDiv RNA-seq	SRR765270	PRJNA189400	1621.7	1612.1	17.552	95.436	89.903	1.066	143.097	80.925	64.388	0.558	1.712	17.217	14.273	17.793	17.333	130.3	72.3	-9.244	-0.051	-122971	1.19	1.085	4.75	1.015	0.105	3.576	0.246	84	917642	130.3	-0.077	-1115.36	19.808	0	-3387.69	-17.912	3.085	1.904	-13.187	-7.694
CML_251	CML251		N	N	Y	Unclassified	WiDiv RNA-seq	SRR765271	PRJNA189400	NA	NA	NA	NA	NA	NA	NA	NA	NA	NA	NA	NA	NA	NA	NA	NA	NA	NA	NA	NA	NA	NA	NA	NA	NA	NA	NA	NA	NA	NA	NA	NA	NA	NA	NA	NA	NA	NA	NA	NA
CML_254	PI595542	SAM338; CML254	Y	Y	Y	Tropical	WiDiv RNA-seq	SRR765272	PRJNA189400	2844.86	1786.02	55.1	106.978	98.175	4.176	186.485	117.797	70.576	0.568	1.932	16.447	12.15	16.803	20.333	NA	NA	-10.417	-8.796	-388801	1.24	1.09	9.5	1.076	0.15	3.664	0.256	118.5	640056	NA	0.053	-2817.93	19.288	0.001	-10362	-31.96	82.046	71.909	70.929	70.993
CML_264	PI595544	SAM316; CML264	Y	Y	Y	Tropical	WiDiv RNA-seq	SRR765273	PRJNA189400	NA	2446.82	29.532	NA	102.552	NA	167.841	67.506	87.186	0.444	1.727	21.07	17.763	21.69	20	NA	NA	-11.782	-7.496	-340419	1.215	1.18	13.5	1.129	0.035	3.762	0.327	NA	713155	NA	-0.007	-2515.96	19.444	0	-9114.78	-31.568	56.782	69.279	63.894	78.681
CML_277	PI595550	SAM325; CML277	Y	Y	Y	Tropical	WiDiv RNA-seq	SRR765274	PRJNA189400	1577.63	1624.84	49.871	93.135	89.565	2.927	172.25	93.97	79.829	0.534	2.1	15.42	13.07	17.01	16	160.4	77.5	-12.83	-7.848	-368972	1.195	1.018	4.75	0.954	0.178	3.482	0.254	93.5	679196	160.4	0.001	-2760.47	19.373	0	-9985.55	-34.891	2.679	-2.054	-11.733	-14.678
CML_287	PI595565	SAM368; CML287	Y	Y	Y	Tropical	WiDiv RNA-seq	SRR765275	PRJNA189400	1760.99	1714.19	64.064	103.06	94.89	3.855	197.784	110.59	87.982	0.548	2.193	18.063	14.407	18.983	18.333	188	133.3	-28.241	-4.284	-388649	1.11	1.018	3	0.892	0.093	3.344	0.21	134.5	519148	188	-0.169	-3786.65	18.986	0	-11748	-57.51	99.691	59.551	112.95	58.796
CML_312	CML312		N	N	Y	Tropical	WiDiv RNA-seq	SRR765276	PRJNA189400	2218.56	2052.38	165.7	98.821	86.736	6.97	190.502	92.306	97.217	0.472	2.316	NA	NA	NA	NA	NA	NA	NA	NA	NA	NA	NA	NA	NA	NA	NA	NA	NA	NA	NA	NA	NA	NA	NA	NA	NA	NA	NA	NA	NA
CML_322	PI690321	Ames27096; SAM377; CML322	Y	Y	Y	Tropical	WiDiv RNA-seq	SRR765277	PRJNA189400	1419.1	1382.05	38.887	82.969	79.152	1.799	143.996	77.039	67.33	0.536	1.931	16.977	13.437	17.133	17	136.6	83.2	-40.805	-5.853	-528357	1.065	0.905	5.25	0.768	0.16	3.1	0.294	80.5	489638	136.6	-0.319	-5100.47	18.901	-0.001	-15736	-79.192	-5.191	-2.481	-13.458	-12.417
CML_323	PI690610	Ames27097; SAM61; CML323	Y	Y	Y	Tropical	WiDiv RNA-seq	SRR765278	PRJNA189400	1431.57	1391.28	58.662	84.756	80.045	2.794	135.171	67.906	67.836	0.497	1.787	18.293	14.853	17.907	14	132.2	76.1	24.733	4.287	349617	0.94	0.828	2.25	0.62	0.113	2.78	0.236	55	1.53382e+06	132.2	0.15	3375.97	20.549	0	10609	50.493	-54.158	-40.07	-58.706	-42.159
CML_376	PI690625	CML376	N	N	Y	Tropical	WiDiv RNA-seq	SRR765279	PRJNA189400	1982.84	1948.96	51.259	91.018	83.63	2.1	146.825	76.722	71.633	0.521	1.901	NA	NA	NA	NA	NA	NA	NA	NA	NA	NA	NA	NA	NA	NA	NA	NA	NA	NA	NA	NA	NA	NA	NA	NA	NA	NA	NA	NA	NA
CML_387		CML387	N	N	Y	Tropical	WiDiv RNA-seq	SRR6827689	PRJNA437324	2098.3	2092.52	69.796	95.834	88.095	3.492	159.963	94.147	69.908	0.575	1.949	NA	NA	NA	NA	NA	NA	NA	NA	NA	NA	NA	NA	NA	NA	NA	NA	NA	NA	NA	NA	NA	NA	NA	NA	NA	NA	NA	NA	NA
CML_395	PI690627	CML395	N	N	Y	Tropical	WiDiv RNA-seq	SRR6827637	PRJNA437324	1919.42	1840.22	55.628	87.469	79.097	2.334	178.317	106.485	68.132	0.606	2.342	NA	NA	NA	NA	NA	NA	NA	NA	NA	NA	NA	NA	NA	NA	NA	NA	NA	NA	NA	NA	NA	NA	NA	NA	NA	NA	NA	NA	NA
CML_421		CML421	N	N	Y	Tropical	WiDiv RNA-seq	SRR765280	PRJNA189400	1825.17	1787.21	70.861	82.771	76.28	2.693	185.114	96.365	89.787	0.507	2.567	NA	NA	NA	NA	NA	NA	NA	NA	NA	NA	NA	NA	NA	NA	NA	NA	NA	NA	NA	NA	NA	NA	NA	NA	NA	NA	NA	NA	NA
CML_444		CML444	N	N	Y	Unclassified	WiDiv RNA-seq	SRR765281	PRJNA189400	NA	NA	NA	NA	NA	NA	NA	NA	NA	NA	NA	NA	NA	NA	NA	NA	NA	NA	NA	NA	NA	NA	NA	NA	NA	NA	NA	NA	NA	NA	NA	NA	NA	NA	NA	NA	NA	NA	NA	NA
CML_448		CML448	N	N	Y	Tropical	WiDiv RNA-seq	SRR765282	PRJNA189400	2258.62	2193.94	65.892	101.433	91.535	3.425	171.215	89.888	81.89	0.51	2.026	NA	NA	NA	NA	NA	NA	NA	NA	NA	NA	NA	NA	NA	NA	NA	NA	NA	NA	NA	NA	NA	NA	NA	NA	NA	NA	NA	NA	NA
CML_451		CML451	N	N	Y	Tropical	WiDiv RNA-seq	SRR765283	PRJNA189400	2845.96	2287.24	166.199	119.759	95.861	10.2	170.759	80.583	79.048	0.487	1.96	NA	NA	NA	NA	NA	NA	NA	NA	NA	NA	NA	NA	NA	NA	NA	NA	NA	NA	NA	NA	NA	NA	NA	NA	NA	NA	NA	NA	NA
CML_456		CML456	N	N	Y	Tropical	WiDiv RNA-seq	SRR765284	PRJNA189400	1602.79	1564.68	88.032	73.975	69.601	3.089	131.633	75.496	58.405	0.571	2.096	NA	NA	NA	NA	NA	NA	NA	NA	NA	NA	NA	NA	NA	NA	NA	NA	NA	NA	NA	NA	NA	NA	NA	NA	NA	NA	NA	NA	NA
CML_465		CML465	N	N	Y	Unclassified	WiDiv RNA-seq	SRR765285	PRJNA189400	NA	NA	NA	NA	NA	NA	NA	NA	NA	NA	NA	NA	NA	NA	NA	NA	NA	NA	NA	NA	NA	NA	NA	NA	NA	NA	NA	NA	NA	NA	NA	NA	NA	NA	NA	NA	NA	NA	NA	NA
CML_488		CML488	N	N	Y	Unclassified	WiDiv RNA-seq	SRR765286	PRJNA189400	NA	NA	NA	NA	NA	NA	NA	NA	NA	NA	NA	NA	NA	NA	NA	NA	NA	NA	NA	NA	NA	NA	NA	NA	NA	NA	NA	NA	NA	NA	NA	NA	NA	NA	NA	NA	NA	NA	NA	NA
CML_491		CML491	N	N	Y	Tropical	WiDiv RNA-seq	SRR765287	PRJNA189400	2834.46	2130.93	192.039	118.664	89.788	11.662	187.598	103.212	82.581	0.546	2.249	NA	NA	NA	NA	NA	NA	NA	NA	NA	NA	NA	NA	NA	NA	NA	NA	NA	NA	NA	NA	NA	NA	NA	NA	NA	NA	NA	NA	NA
CML_496		CML496	N	N	Y	Tropical	WiDiv RNA-seq	SRR6827636	PRJNA437324	1942.57	1969.88	48.131	88.726	83.984	1.579	145.804	76.474	71.646	0.522	1.885	NA	NA	NA	NA	NA	NA	NA	NA	NA	NA	NA	NA	NA	NA	NA	NA	NA	NA	NA	NA	NA	NA	NA	NA	NA	NA	NA	NA	NA
CML_504		CML504	N	N	Y	Unclassified	WiDiv RNA-seq	SRR6827635	PRJNA437324	NA	NA	NA	NA	NA	NA	NA	NA	NA	NA	NA	NA	NA	NA	NA	NA	NA	NA	NA	NA	NA	NA	NA	NA	NA	NA	NA	NA	NA	NA	NA	NA	NA	NA	NA	NA	NA	NA	NA	NA
CML_505		CML505	N	N	Y	Unclassified	WiDiv RNA-seq	SRR765288	PRJNA189400	NA	NA	NA	NA	NA	NA	NA	NA	NA	NA	NA	NA	NA	NA	NA	NA	NA	NA	NA	NA	NA	NA	NA	NA	NA	NA	NA	NA	NA	NA	NA	NA	NA	NA	NA	NA	NA	NA	NA	NA
CML_509		CML509	N	N	Y	Unclassified	WiDiv RNA-seq	SRR765289	PRJNA189400	NA	NA	NA	NA	NA	NA	NA	NA	NA	NA	NA	NA	NA	NA	NA	NA	NA	NA	NA	NA	NA	NA	NA	NA	NA	NA	NA	NA	NA	NA	NA	NA	NA	NA	NA	NA	NA	NA	NA	NA
CML_511		CML511	N	N	Y	Unclassified	WiDiv RNA-seq	SRR765290	PRJNA189400	NA	NA	NA	NA	NA	NA	NA	NA	NA	NA	NA	NA	NA	NA	NA	NA	NA	NA	NA	NA	NA	NA	NA	NA	NA	NA	NA	NA	NA	NA	NA	NA	NA	NA	NA	NA	NA	NA	NA	NA
CML_52	PI595561	SAM376; CML52	Y	Y	Y	Tropical	WiDiv RNA-seq	SRR765291	PRJNA189400	1683.14	1586.5	47.425	98.063	89.965	2.179	200.834	122.702	78.421	0.608	2.273	12.35	9.453	13.273	18.667	204.5	139.7	9.575	-11.051	-335090	1.233	1.063	4.25	1.03	0.17	3.61	0.183	115	494424	204.5	0.289	-1896.02	18.915	0.002	-8268.14	1.756	58.634	52.315	47.168	39.739
CML_91	PI690584	Ames27079; SAM378; CML91	Y	Y	Y	Tropical	WiDiv RNA-seq	SRR765292	PRJNA189400	1481.39	1430.27	51.323	88.412	82.373	2.611	164.691	85.301	78.699	0.514	2.094	16.4	13.553	17.017	16.333	156.7	85	-24.437	-9.401	-505074	0.968	0.905	4	0.708	0.063	2.942	0.21	83	480869	156.7	-0.061	-4319.84	18.875	0	-14792	-59.679	35.302	40.138	32.503	37.108
CO117	Ames27039		N	N	Y	Unclassified	WiDiv RNA-seq	SRR765294	PRJNA189400	1223.86	1216.93	23.429	62.403	57.638	1.071	115.71	34.966	79.192	0.26	2.002	NA	NA	NA	NA	NA	NA	NA	NA	NA	NA	NA	NA	NA	NA	NA	NA	NA	NA	NA	NA	NA	NA	NA	NA	NA	NA	NA	NA	NA
CO158	Ames27042		N	N	Y	Unclassified	WiDiv RNA-seq	SRR765296	PRJNA189400	1369.05	1344.88	23.348	66.074	61.988	0.752	136.069	68.228	67.894	0.495	2.22	NA	NA	NA	NA	NA	NA	NA	NA	NA	NA	NA	NA	NA	NA	NA	NA	NA	NA	NA	NA	NA	NA	NA	NA	NA	NA	NA	NA	NA
CO192	Ames27043		N	N	Y	Unclassified	WiDiv RNA-seq	SRR765297	PRJNA189400	1235.82	1257.01	28.513	63	59.263	1.211	127.659	57.305	72.34	0.431	2.241	NA	NA	NA	NA	NA	NA	NA	NA	NA	NA	NA	NA	NA	NA	NA	NA	NA	NA	NA	NA	NA	NA	NA	NA	NA	NA	NA	NA	NA
CO216	Ames27044		N	N	Y	Unclassified	WiDiv RNA-seq	SRR765298	PRJNA189400	1341.13	1286.14	91.013	65.911	60.082	3.042	146.187	53.618	90.291	0.35	2.465	NA	NA	NA	NA	NA	NA	NA	NA	NA	NA	NA	NA	NA	NA	NA	NA	NA	NA	NA	NA	NA	NA	NA	NA	NA	NA	NA	NA	NA
CO236	Ames27046		N	N	Y	Unclassified	WiDiv RNA-seq	SRR765299	PRJNA189400	1343.32	1298.66	56.186	66.506	60.364	2.171	152.421	63.114	84.991	0.412	2.551	NA	NA	NA	NA	NA	NA	NA	NA	NA	NA	NA	NA	NA	NA	NA	NA	NA	NA	NA	NA	NA	NA	NA	NA	NA	NA	NA	NA	NA
CO237	Ames27047		N	N	Y	Unclassified	WiDiv RNA-seq	SRR765300	PRJNA189400	1346.23	1357.78	4.214	66.898	62.679	0.065	122.883	61.602	61.539	0.498	1.976	NA	NA	NA	NA	NA	NA	NA	NA	NA	NA	NA	NA	NA	NA	NA	NA	NA	NA	NA	NA	NA	NA	NA	NA	NA	NA	NA	NA	NA
CO245	Ames27048		N	N	Y	Sweet Corn	WiDiv RNA-seq	SRR765301	PRJNA189400	1213.28	1212.42	25.072	62.206	57.946	0.868	131.864	41.628	87.475	0.302	2.291	NA	NA	NA	NA	NA	NA	NA	NA	NA	NA	NA	NA	NA	NA	NA	NA	NA	NA	NA	NA	NA	NA	NA	NA	NA	NA	NA	NA	NA
CO256	Ames27051		N	N	Y	Stiff Stalk	WiDiv RNA-seq	SRR765303	PRJNA189400	1587.76	1530.39	78.156	73.477	68.488	2.727	101.328	47.712	52.276	0.477	1.531	NA	NA	NA	NA	NA	NA	NA	NA	NA	NA	NA	NA	NA	NA	NA	NA	NA	NA	NA	NA	NA	NA	NA	NA	NA	NA	NA	NA	NA
CQ806	PI566939		N	N	Y	Non Stiff Stalk	WiDiv RNA-seq	SRR6827744	PRJNA437324	NA	NA	NA	NA	NA	NA	NA	NA	NA	NA	NA	NA	NA	NA	NA	NA	NA	NA	NA	NA	NA	NA	NA	NA	NA	NA	NA	NA	NA	NA	NA	NA	NA	NA	NA	NA	NA	NA	NA	NA
CS608	PI560316	SAM69	N	Y	Y	Unclassified	WiDiv RNA-seq	SRR6827512	PRJNA437324	NA	NA	NA	NA	NA	NA	NA	NA	NA	NA	NA	18.473	13.697	18.79	12.667	NA	NA	30.522	0.156	288633	1.108	0.93	3.25	0.818	0.178	3.207	0.23	56	1461292	NA	0.27	3292.27	20.479	0.001	9374.18	55.729	-17.942	-9.239	-41.849	-24.016
CSJ3	Ames27057		N	N	Y	Unclassified	WiDiv RNA-seq	SRR765308	PRJNA189400	1293.8	1251.94	62.449	64.539	58.855	2.078	112.255	46.765	66.666	0.382	1.998	NA	NA	NA	NA	NA	NA	NA	NA	NA	NA	NA	NA	NA	NA	NA	NA	NA	NA	NA	NA	NA	NA	NA	NA	NA	NA	NA	NA	NA
DK3IBZ2	PI554616	3IBZ2	N	N	Y	Unclassified	WiDiv RNA-seq	SRR6827921	PRJNA437324	NA	NA	NA	NA	NA	NA	NA	NA	NA	NA	NA	NA	NA	NA	NA	NA	NA	NA	NA	NA	NA	NA	NA	NA	NA	NA	NA	NA	NA	NA	NA	NA	NA	NA	NA	NA	NA	NA	NA	NA
DK6F545	PI583755	6F545	N	N	Y	Stiff Stalk	WiDiv RNA-seq	SRR6827721	PRJNA437324	NA	NA	NA	NA	NA	NA	NA	NA	NA	NA	NA	NA	NA	NA	NA	NA	NA	NA	NA	NA	NA	NA	NA	NA	NA	NA	NA	NA	NA	NA	NA	NA	NA	NA	NA	NA	NA	NA	NA	NA
DK83IBI3	PI555651	83IBI3	N	N	Y	Iodent	WiDiv RNA-seq	SRR6827782	PRJNA437324	NA	NA	NA	NA	NA	NA	NA	NA	NA	NA	NA	NA	NA	NA	NA	NA	NA	NA	NA	NA	NA	NA	NA	NA	NA	NA	NA	NA	NA	NA	NA	NA	NA	NA	NA	NA	NA	NA	NA	NA
DK84BRQ4	PI583756	84BRQ4	N	N	Y	Stiff Stalk	WiDiv RNA-seq	SRR6827725	PRJNA437324	NA	NA	NA	NA	NA	NA	NA	NA	NA	NA	NA	NA	NA	NA	NA	NA	NA	NA	NA	NA	NA	NA	NA	NA	NA	NA	NA	NA	NA	NA	NA	NA	NA	NA	NA	NA	NA	NA	NA	NA
DK84QAB1	PI583757	84QAB1	N	N	Y	Stiff Stalk	WiDiv RNA-seq	SRR6827585	PRJNA437324	NA	NA	NA	NA	NA	NA	NA	NA	NA	NA	NA	NA	NA	NA	NA	NA	NA	NA	NA	NA	NA	NA	NA	NA	NA	NA	NA	NA	NA	NA	NA	NA	NA	NA	NA	NA	NA	NA	NA	NA
DK8F196	PI583766	8F196	N	N	Y	Stiff Stalk	WiDiv RNA-seq	SRR6827719	PRJNA437324	NA	NA	NA	NA	NA	NA	NA	NA	NA	NA	NA	NA	NA	NA	NA	NA	NA	NA	NA	NA	NA	NA	NA	NA	NA	NA	NA	NA	NA	NA	NA	NA	NA	NA	NA	NA	NA	NA	NA	NA
DK8M116	PI583767	8M116	N	N	Y	Unclassified	WiDiv RNA-seq	SRR6827904	PRJNA437324	NA	NA	NA	NA	NA	NA	NA	NA	NA	NA	NA	NA	NA	NA	NA	NA	NA	NA	NA	NA	NA	NA	NA	NA	NA	NA	NA	NA	NA	NA	NA	NA	NA	NA	NA	NA	NA	NA	NA	NA
DK8M129	PI565087	8M129	N	N	Y	Unclassified	WiDiv RNA-seq	SRR6827737	PRJNA437324	NA	NA	NA	NA	NA	NA	NA	NA	NA	NA	NA	NA	NA	NA	NA	NA	NA	NA	NA	NA	NA	NA	NA	NA	NA	NA	NA	NA	NA	NA	NA	NA	NA	NA	NA	NA	NA	NA	NA	NA
DKF274	PI583760	F274	N	N	Y	Stiff Stalk	WiDiv RNA-seq	SRR6827732	PRJNA437324	NA	NA	NA	NA	NA	NA	NA	NA	NA	NA	NA	NA	NA	NA	NA	NA	NA	NA	NA	NA	NA	NA	NA	NA	NA	NA	NA	NA	NA	NA	NA	NA	NA	NA	NA	NA	NA	NA	NA	NA
DKIB02	PI601457	IB02	N	N	Y	Iodent	WiDiv RNA-seq	SRR765317	PRJNA189400	1330.14	1341.78	56.348	65.175	61.596	1.816	143.377	61.399	79.921	0.418	2.384	NA	NA	NA	NA	NA	NA	NA	NA	NA	NA	NA	NA	NA	NA	NA	NA	NA	NA	NA	NA	NA	NA	NA	NA	NA	NA	NA	NA	NA
DKMBUB	PI548839	MBUB	N	N	Y	Non Stiff Stalk	WiDiv RNA-seq	SRR6827543	PRJNA437324	NA	NA	NA	NA	NA	NA	NA	NA	NA	NA	NA	NA	NA	NA	NA	NA	NA	NA	NA	NA	NA	NA	NA	NA	NA	NA	NA	NA	NA	NA	NA	NA	NA	NA	NA	NA	NA	NA	NA	NA
DKMBZA	PI583762	MBZA	N	N	Y	Iodent	WiDiv RNA-seq	SRR6827815	PRJNA437324	NA	NA	NA	NA	NA	NA	NA	NA	NA	NA	NA	NA	NA	NA	NA	NA	NA	NA	NA	NA	NA	NA	NA	NA	NA	NA	NA	NA	NA	NA	NA	NA	NA	NA	NA	NA	NA	NA	NA	NA
DKMFD-13D	PI600956	SAM329; MDF13D	N	Y	Y	Non Stiff Stalk	WiDiv RNA-seq	SRR765320	PRJNA189400	1568.3	1582.66	23.355	74.523	70.286	0.759	147.583	61.642	83.506	0.418	2.168	17.48	14.273	18.153	12	147.6	61.1	-27.944	-3.177	-377673	0.983	0.85	3.333	0.663	0.133	2.884	0.153	63.5	668848	147.6	-0.224	-3532.5	19.351	-0.001	-10878	-54.112	-36.481	-23.659	-50.584	-29.502
DKMM402A	PI554615	MM402A	N	N	Y	Non Stiff Stalk	WiDiv RNA-seq	SRR6827962	PRJNA437324	NA	NA	NA	NA	NA	NA	NA	NA	NA	NA	NA	NA	NA	NA	NA	NA	NA	NA	NA	NA	NA	NA	NA	NA	NA	NA	NA	NA	NA	NA	NA	NA	NA	NA	NA	NA	NA	NA	NA	NA
DKNL001	PI546485	NL001	N	N	Y	Stiff Stalk	WiDiv RNA-seq	SRR6827924	PRJNA437324	NA	NA	NA	NA	NA	NA	NA	NA	NA	NA	NA	NA	NA	NA	NA	NA	NA	NA	NA	NA	NA	NA	NA	NA	NA	NA	NA	NA	NA	NA	NA	NA	NA	NA	NA	NA	NA	NA	NA	NA
DKWDAD1	PI583763	N; WDAD1	N	N	Y	Stiff Stalk	WiDiv RNA-seq	SRR6827741	PRJNA437324	NA	NA	NA	NA	NA	NA	NA	NA	NA	NA	NA	NA	NA	NA	NA	NA	NA	NA	NA	NA	NA	NA	NA	NA	NA	NA	NA	NA	NA	NA	NA	NA	NA	NA	NA	NA	NA	NA	NA	NA
F115	PI257513		N	N	Y	Unclassified	WiDiv RNA-seq	SRR765326	PRJNA189400	1352.21	1361.15	24.132	68.228	63.22	0.862	134.9	52.853	81.392	0.381	2.178	NA	NA	NA	NA	NA	NA	NA	NA	NA	NA	NA	NA	NA	NA	NA	NA	NA	NA	NA	NA	NA	NA	NA	NA	NA	NA	NA	NA	NA
F431	PI257515		N	N	Y	Unclassified	WiDiv RNA-seq	SRR765328	PRJNA189400	1369.11	1340.67	17.542	66.745	61.666	0.426	137	43.335	88.978	0.3	2.257	NA	NA	NA	NA	NA	NA	NA	NA	NA	NA	NA	NA	NA	NA	NA	NA	NA	NA	NA	NA	NA	NA	NA	NA	NA	NA	NA	NA	NA
F44	Ames7870	NSL22893; SAM117	Y	Y	Y	Unclassified	WiDiv RNA-seq	SRR765329	PRJNA189400	1605.38	1561.49	49.577	86.497	81.103	2.434	184.154	101.811	81.836	0.552	2.349	15.59	13.963	15.833	16.333	181.6	106.3	15.822	-0.593	65774.9	1.063	1	4.75	0.837	0.063	3.241	0.226	94	1.23954e+06	181.6	0.135	1341.93	20.241	0	3514.08	28.672	-23.748	-19.654	-27.103	-26.635
Fe	PI692201		N	N	Y	Unclassified	WiDiv RNA-seq	SRR6827521	PRJNA437324	1658.23	1630.27	45.817	74.304	71.562	1.07	123.59	55.355	72.319	0.409	1.845	NA	NA	NA	NA	NA	NA	NA	NA	NA	NA	NA	NA	NA	NA	NA	NA	NA	NA	NA	NA	NA	NA	NA	NA	NA	NA	NA	NA	NA
G22_T122	PI340821	G22T122; T122	N	N	Y	Flint	WiDiv RNA-seq	SRR765333	PRJNA189400	1144.78	1143.4	34.084	61.484	55.83	1.451	116.827	53.038	64.296	0.446	2.164	NA	NA	NA	NA	NA	NA	NA	NA	NA	NA	NA	NA	NA	NA	NA	NA	NA	NA	NA	NA	NA	NA	NA	NA	NA	NA	NA	NA	NA
G3_T5a	PI340818	G3T5a; T5a	N	N	Y	Flint	WiDiv RNA-seq	SRR765334	PRJNA189400	1102.79	1069.42	32.806	58.242	52.794	1.416	122.291	45.612	82.975	0.314	2.327	NA	NA	NA	NA	NA	NA	NA	NA	NA	NA	NA	NA	NA	NA	NA	NA	NA	NA	NA	NA	NA	NA	NA	NA	NA	NA	NA	NA	NA
GE129	Ames10256		N	N	Y	Unclassified	WiDiv RNA-seq	SRR765336	PRJNA189400	1732.16	1648.29	125.888	78.21	71.529	4.215	156	70.917	84.888	0.442	2.315	NA	NA	NA	NA	NA	NA	NA	NA	NA	NA	NA	NA	NA	NA	NA	NA	NA	NA	NA	NA	NA	NA	NA	NA	NA	NA	NA	NA	NA
GE54	Ames10254		N	N	Y	Unclassified	WiDiv RNA-seq	SRR765337	PRJNA189400	1640.98	1617.15	49.302	76.391	71.013	1.679	133.042	57.86	74.958	0.42	2.048	NA	NA	NA	NA	NA	NA	NA	NA	NA	NA	NA	NA	NA	NA	NA	NA	NA	NA	NA	NA	NA	NA	NA	NA	NA	NA	NA	NA	NA
H124w	Ames26806		N	N	Y	Unclassified	WiDiv RNA-seq	SRR765343	PRJNA189400	1773.6	1742.12	34.913	80.354	74.849	1.083	158.589	75.6	84.524	0.468	2.162	NA	NA	NA	NA	NA	NA	NA	NA	NA	NA	NA	NA	NA	NA	NA	NA	NA	NA	NA	NA	NA	NA	NA	NA	NA	NA	NA	NA	NA
H14	Ames26774		N	N	Y	Unclassified	WiDiv RNA-seq	SRR765344	PRJNA189400	1763.64	1651.29	126.122	81.326	72.66	4.879	151.611	80.733	74.161	0.531	2.151	NA	NA	NA	NA	NA	NA	NA	NA	NA	NA	NA	NA	NA	NA	NA	NA	NA	NA	NA	NA	NA	NA	NA	NA	NA	NA	NA	NA	NA
H52	Ames26790		N	N	Y	Non Stiff Stalk	WiDiv RNA-seq	SRR765347	PRJNA189400	1838.38	1868.85	71.422	87.967	81.47	3.095	164.199	101.637	65.539	0.597	2.134	NA	NA	NA	NA	NA	NA	NA	NA	NA	NA	NA	NA	NA	NA	NA	NA	NA	NA	NA	NA	NA	NA	NA	NA	NA	NA	NA	NA	NA
Hi26	PI593008		N	N	Y	Unclassified	WiDiv RNA-seq	SRR765354	PRJNA189400	1795.53	1752.47	67.205	83.023	75.93	2.756	171.69	89.039	81.602	0.518	2.389	NA	NA	NA	NA	NA	NA	NA	NA	NA	NA	NA	NA	NA	NA	NA	NA	NA	NA	NA	NA	NA	NA	NA	NA	NA	NA	NA	NA	NA
Hi28	PI593010		N	N	Y	Tropical	WiDiv RNA-seq	SRR765355	PRJNA189400	1828.63	1799.57	67.305	84.064	77.06	2.81	153.389	81.563	71.054	0.542	2.073	NA	NA	NA	NA	NA	NA	NA	NA	NA	NA	NA	NA	NA	NA	NA	NA	NA	NA	NA	NA	NA	NA	NA	NA	NA	NA	NA	NA	NA
HP72-11	PI542777	HP7211	N	N	Y	PopCorn	WiDiv RNA-seq	SRR765357	PRJNA189400	1728.49	1654.82	77.705	77.766	72.378	2.932	121.07	55.673	66.645	0.447	1.825	NA	NA	NA	NA	NA	NA	NA	NA	NA	NA	NA	NA	NA	NA	NA	NA	NA	NA	NA	NA	NA	NA	NA	NA	NA	NA	NA	NA	NA
I11.12E		I1112E	N	N	Y	Unclassified	WiDiv RNA-seq	SRR6827791	PRJNA437324	NA	NA	NA	NA	NA	NA	NA	NA	NA	NA	NA	NA	NA	NA	NA	NA	NA	NA	NA	NA	NA	NA	NA	NA	NA	NA	NA	NA	NA	NA	NA	NA	NA	NA	NA	NA	NA	NA	NA	NA
I159	Ames24589		N	N	Y	Stiff Stalk	WiDiv RNA-seq	SRR765361	PRJNA189400	1752.93	1729.26	31.492	79.095	75.264	1.046	165.84	100.564	68.86	0.584	2.279	NA	NA	NA	NA	NA	NA	NA	NA	NA	NA	NA	NA	NA	NA	NA	NA	NA	NA	NA	NA	NA	NA	NA	NA	NA	NA	NA	NA	NA
I224			N	N	Y	Stiff Stalk	WiDiv RNA-seq	SRR6827792	PRJNA437324	NA	NA	NA	NA	NA	NA	NA	NA	NA	NA	NA	NA	NA	NA	NA	NA	NA	NA	NA	NA	NA	NA	NA	NA	NA	NA	NA	NA	NA	NA	NA	NA	NA	NA	NA	NA	NA	NA	NA	NA
Ia5125B	Ames27117	SAM160	N	Y	Y	Sweet Corn	WiDiv RNA-seq	SRR765365	PRJNA189400	1324.93	1313.2	52.994	64.531	60.59	1.746	116.088	48.632	66.118	0.435	2.036	NA	NA	NA	NA	NA	NA	NA	NA	NA	0.88	0.803	1.75	0.564	0.078	2.645	0.191	52	1122178	116.1	-0.087	-231.67	20.098	0	101.9	-5.579	-78.518	-67.044	-114.641	-87.757
Il_101T	PI693367	Ames27119; SAM60; Il101T	N	Y	Y	Sweet Corn	WiDiv RNA-seq	SRR6827728	PRJNA437324	1408.48	1364.66	86.983	68.265	62.673	2.835	117.462	37.843	78.927	0.303	1.918	NA	NA	NA	NA	NA	NA	NA	NA	NA	0.775	0.7	1.75	0.432	0.075	2.319	0.207	31	1.54136e+06	117.5	0.095	2700.42	20.556	0	8175.52	39.266	-16.169	-19.626	-13.567	-22.3
INBRED_100	PI186197	INBRED100	N	N	Y	Unclassified	WiDiv RNA-seq	SRR765371	PRJNA189400	1745.36	1687.38	73.552	76.43	72.965	2.488	184.793	103.786	79.736	0.562	2.644	NA	NA	NA	NA	NA	NA	NA	NA	NA	NA	NA	NA	NA	NA	NA	NA	NA	NA	NA	NA	NA	NA	NA	NA	NA	NA	NA	NA	NA
K155	NSL22634		N	N	Y	Unclassified	WiDiv RNA-seq	SRR765378	PRJNA189400	1751.84	1688.89	63.482	81.436	73.933	3.277	184.884	99.576	82.432	0.538	2.57	NA	NA	NA	NA	NA	NA	NA	NA	NA	NA	NA	NA	NA	NA	NA	NA	NA	NA	NA	NA	NA	NA	NA	NA	NA	NA	NA	NA	NA
K201	NSL22632		N	N	Y	Unclassified	WiDiv RNA-seq	SRR765379	PRJNA189400	1816.56	1769.91	44.833	81.772	76.585	1.558	165.473	79.614	86.614	0.473	2.302	NA	NA	NA	NA	NA	NA	NA	NA	NA	NA	NA	NA	NA	NA	NA	NA	NA	NA	NA	NA	NA	NA	NA	NA	NA	NA	NA	NA	NA
KO679Y	PI591017		N	N	Y	Tropical	WiDiv RNA-seq	SRR765389	PRJNA189400	1773.86	1795.23	27.128	80.574	77.005	0.883	139.75	66.623	76.163	0.458	1.992	NA	NA	NA	NA	NA	NA	NA	NA	NA	NA	NA	NA	NA	NA	NA	NA	NA	NA	NA	NA	NA	NA	NA	NA	NA	NA	NA	NA	NA
L_127	PI601726	SAM67; L127	N	Y	Y	Iodent	WiDiv RNA-seq	SRR6827955	PRJNA437324	1368.68	1342.2	57.134	67.142	62.196	1.939	115.402	55.855	64.236	0.475	2.006	12.543	11.057	13.64	12.333	115.4	55.1	22.637	2.972	303162	0.823	0.745	2.25	0.49	0.078	2.464	0.274	45.5	1.47857e+06	115.4	0.144	3000.58	20.496	0	9109.3	44.443	-76.054	-61.686	-60.768	-44.935
L222	PI584325		N	N	Y	Unclassified	WiDiv RNA-seq	SRR6827822	PRJNA437324	NA	NA	NA	NA	NA	NA	NA	NA	NA	NA	NA	NA	NA	NA	NA	NA	NA	NA	NA	NA	NA	NA	NA	NA	NA	NA	NA	NA	NA	NA	NA	NA	NA	NA	NA	NA	NA	NA	NA	NA
LE23			N	N	Y	Unclassified	WiDiv RNA-seq	SRR6827912	PRJNA437324	NA	NA	NA	NA	NA	NA	NA	NA	NA	NA	NA	NA	NA	NA	NA	NA	NA	NA	NA	NA	NA	NA	NA	NA	NA	NA	NA	NA	NA	NA	NA	NA	NA	NA	NA	NA	NA	NA	NA	NA
LH159	PI562377		N	N	Y	Stiff Stalk	WiDiv RNA-seq	SRR6827641	PRJNA437324	NA	NA	NA	NA	NA	NA	NA	NA	NA	NA	NA	NA	NA	NA	NA	NA	NA	NA	NA	NA	NA	NA	NA	NA	NA	NA	NA	NA	NA	NA	NA	NA	NA	NA	NA	NA	NA	NA	NA	NA
LH163	PI538008		N	N	Y	Unclassified	WiDiv RNA-seq	SRR6827642	PRJNA437324	NA	NA	NA	NA	NA	NA	NA	NA	NA	NA	NA	NA	NA	NA	NA	NA	NA	NA	NA	NA	NA	NA	NA	NA	NA	NA	NA	NA	NA	NA	NA	NA	NA	NA	NA	NA	NA	NA	NA	NA
LH164	PI555659		N	N	Y	Iodent	WiDiv RNA-seq	SRR6827729	PRJNA437324	NA	NA	NA	NA	NA	NA	NA	NA	NA	NA	NA	NA	NA	NA	NA	NA	NA	NA	NA	NA	NA	NA	NA	NA	NA	NA	NA	NA	NA	NA	NA	NA	NA	NA	NA	NA	NA	NA	NA	NA
LH167	PI564543		N	N	Y	Non Stiff Stalk	WiDiv RNA-seq	SRR6827559	PRJNA437324	NA	NA	NA	NA	NA	NA	NA	NA	NA	NA	NA	NA	NA	NA	NA	NA	NA	NA	NA	NA	NA	NA	NA	NA	NA	NA	NA	NA	NA	NA	NA	NA	NA	NA	NA	NA	NA	NA	NA	NA
LH169Ht	PI576170		N	N	Y	Non Stiff Stalk	WiDiv RNA-seq	SRR6827516	PRJNA437324	NA	NA	NA	NA	NA	NA	NA	NA	NA	NA	NA	NA	NA	NA	NA	NA	NA	NA	NA	NA	NA	NA	NA	NA	NA	NA	NA	NA	NA	NA	NA	NA	NA	NA	NA	NA	NA	NA	NA	NA
LH175	PI583872		N	N	Y	Unclassified	WiDiv RNA-seq	SRR6827715	PRJNA437324	NA	NA	NA	NA	NA	NA	NA	NA	NA	NA	NA	NA	NA	NA	NA	NA	NA	NA	NA	NA	NA	NA	NA	NA	NA	NA	NA	NA	NA	NA	NA	NA	NA	NA	NA	NA	NA	NA	NA	NA
LH183	PI564755		N	N	Y	Non Stiff Stalk	WiDiv RNA-seq	SRR6827619	PRJNA437324	NA	NA	NA	NA	NA	NA	NA	NA	NA	NA	NA	13.76	10.33	14.437	12.667	NA	NA	NA	NA	206194	NA	NA	NA	NA	NA	NA	NA	NA	NA	NA	NA	NA	NA	NA	NA	NA	NA	NA	NA	NA
LH186	PI576172		N	N	Y	Non Stiff Stalk	WiDiv RNA-seq	SRR6827712	PRJNA437324	NA	NA	NA	NA	NA	NA	NA	NA	NA	NA	NA	NA	NA	NA	NA	NA	NA	NA	NA	NA	NA	NA	NA	NA	NA	NA	NA	NA	NA	NA	NA	NA	NA	NA	NA	NA	NA	NA	NA	NA
LH188	PI585224		N	N	Y	Non Stiff Stalk	WiDiv RNA-seq	SRR6827827	PRJNA437324	NA	NA	NA	NA	NA	NA	NA	NA	NA	NA	NA	NA	NA	NA	NA	NA	NA	NA	NA	NA	NA	NA	NA	NA	NA	NA	NA	NA	NA	NA	NA	NA	NA	NA	NA	NA	NA	NA	NA	NA
LH189Ht			N	N	Y	Non Stiff Stalk	WiDiv RNA-seq	SRR6827568	PRJNA437324	NA	NA	NA	NA	NA	NA	NA	NA	NA	NA	NA	NA	NA	NA	NA	NA	NA	NA	NA	NA	NA	NA	NA	NA	NA	NA	NA	NA	NA	NA	NA	NA	NA	NA	NA	NA	NA	NA	NA	NA
LH210	PI537100		N	N	Y	Non Stiff Stalk	WiDiv RNA-seq	SRR6827892	PRJNA437324	NA	NA	NA	NA	NA	NA	NA	NA	NA	NA	NA	NA	NA	NA	NA	NA	NA	NA	NA	NA	NA	NA	NA	NA	NA	NA	NA	NA	NA	NA	NA	NA	NA	NA	NA	NA	NA	NA	NA	NA
LH212Ht	PI547089		N	N	Y	Non Stiff Stalk	WiDiv RNA-seq	SRR6827645	PRJNA437324	NA	NA	NA	NA	NA	NA	NA	NA	NA	NA	NA	NA	NA	NA	NA	NA	NA	NA	NA	NA	NA	NA	NA	NA	NA	NA	NA	NA	NA	NA	NA	NA	NA	NA	NA	NA	NA	NA	NA	NA
LH217	PI564540		N	N	Y	Non Stiff Stalk	WiDiv RNA-seq	SRR6827714	PRJNA437324	NA	NA	NA	NA	NA	NA	NA	NA	NA	NA	NA	NA	NA	NA	NA	NA	NA	NA	NA	NA	NA	NA	NA	NA	NA	NA	NA	NA	NA	NA	NA	NA	NA	NA	NA	NA	NA	NA	NA	NA
LH218	PI574390		N	N	Y	Non Stiff Stalk	WiDiv RNA-seq	SRR6827788	PRJNA437324	NA	NA	NA	NA	NA	NA	NA	NA	NA	NA	NA	NA	NA	NA	NA	NA	NA	NA	NA	NA	NA	NA	NA	NA	NA	NA	NA	NA	NA	NA	NA	NA	NA	NA	NA	NA	NA	NA	NA	NA
LH225	PI574391		N	N	Y	Stiff Stalk	WiDiv RNA-seq	SRR6827716	PRJNA437324	NA	NA	NA	NA	NA	NA	NA	NA	NA	NA	NA	NA	NA	NA	NA	NA	NA	NA	NA	NA	NA	NA	NA	NA	NA	NA	NA	NA	NA	NA	NA	NA	NA	NA	NA	NA	NA	NA	NA	NA
LH231	PI585226		N	N	Y	Stiff Stalk	WiDiv RNA-seq	SRR6827836	PRJNA437324	NA	NA	NA	NA	NA	NA	NA	NA	NA	NA	NA	NA	NA	NA	NA	NA	NA	NA	NA	NA	NA	NA	NA	NA	NA	NA	NA	NA	NA	NA	NA	NA	NA	NA	NA	NA	NA	NA	NA	NA
LH250	PI583874		N	N	Y	Non Stiff Stalk	WiDiv RNA-seq	SRR6827519	PRJNA437324	NA	NA	NA	NA	NA	NA	NA	NA	NA	NA	NA	NA	NA	NA	NA	NA	NA	NA	NA	NA	NA	NA	NA	NA	NA	NA	NA	NA	NA	NA	NA	NA	NA	NA	NA	NA	NA	NA	NA	NA
LH252	PI585227		N	N	Y	Non Stiff Stalk	WiDiv RNA-seq	SRR6827558	PRJNA437324	NA	NA	NA	NA	NA	NA	NA	NA	NA	NA	NA	NA	NA	NA	NA	NA	NA	NA	NA	NA	NA	NA	NA	NA	NA	NA	NA	NA	NA	NA	NA	NA	NA	NA	NA	NA	NA	NA	NA	NA
LH260	PI585228		N	N	Y	Non Stiff Stalk	WiDiv RNA-seq	SRR6827790	PRJNA437324	NA	NA	NA	NA	NA	NA	NA	NA	NA	NA	NA	NA	NA	NA	NA	NA	NA	NA	NA	NA	NA	NA	NA	NA	NA	NA	NA	NA	NA	NA	NA	NA	NA	NA	NA	NA	NA	NA	NA	NA
LH284	PI602590		N	N	Y	Non Stiff Stalk	WiDiv RNA-seq	SRR6827573	PRJNA437324	NA	NA	NA	NA	NA	NA	NA	NA	NA	NA	NA	NA	NA	NA	NA	NA	NA	NA	NA	NA	NA	NA	NA	NA	NA	NA	NA	NA	NA	NA	NA	NA	NA	NA	NA	NA	NA	NA	NA	NA
LH299	PI642029		N	N	Y	Unclassified	WiDiv RNA-seq	SRR6827953	PRJNA437324	NA	NA	NA	NA	NA	NA	NA	NA	NA	NA	NA	NA	NA	NA	NA	NA	NA	NA	NA	NA	NA	NA	NA	NA	NA	NA	NA	NA	NA	NA	NA	NA	NA	NA	NA	NA	NA	NA	NA	NA
Mo13	PI558529		N	N	Y	Unclassified	WiDiv RNA-seq	SRR6827713	PRJNA437324	1838.07	1794.75	54.016	85.19	77.641	1.893	170.314	87.502	83.492	0.509	2.35	NA	NA	NA	NA	NA	NA	NA	NA	NA	NA	NA	NA	NA	NA	NA	NA	NA	NA	NA	NA	NA	NA	NA	NA	NA	NA	NA	NA	NA
Mo15W	PI558518		N	N	Y	Unclassified	WiDiv RNA-seq	SRR765413	PRJNA189400	1638.84	1634.31	42.665	75.852	71.82	1.246	156.325	75.757	79.089	0.479	2.248	NA	NA	NA	NA	NA	NA	NA	NA	NA	NA	NA	NA	NA	NA	NA	NA	NA	NA	NA	NA	NA	NA	NA	NA	NA	NA	NA	NA	NA
Mo16W	PI558531		N	N	Y	Unclassified	WiDiv RNA-seq	SRR6827768	PRJNA437324	1730.34	1703.52	75.277	81.813	75.072	2.719	169.795	81.562	84.838	0.493	2.369	NA	NA	NA	NA	NA	NA	NA	NA	NA	NA	NA	NA	NA	NA	NA	NA	NA	NA	NA	NA	NA	NA	NA	NA	NA	NA	NA	NA	NA
Mo23W	Ames20116		N	N	Y	Unclassified	WiDiv RNA-seq	SRR765415	PRJNA189400	1822.98	1763.6	84.673	83.965	77.084	2.888	174.267	97.861	76.852	0.564	2.406	NA	NA	NA	NA	NA	NA	NA	NA	NA	NA	NA	NA	NA	NA	NA	NA	NA	NA	NA	NA	NA	NA	NA	NA	NA	NA	NA	NA	NA
Mo28W	Ames28928		N	N	Y	Unclassified	WiDiv RNA-seq	SRR765417	PRJNA189400	1804.72	1734.57	98.249	81.407	75.079	3.44	148.53	75.146	76.745	0.504	2.125	NA	NA	NA	NA	NA	NA	NA	NA	NA	NA	NA	NA	NA	NA	NA	NA	NA	NA	NA	NA	NA	NA	NA	NA	NA	NA	NA	NA	NA
Mo3	PI558522		N	N	Y	Unclassified	WiDiv RNA-seq	SRR765418	PRJNA189400	1738.68	1728.83	63.944	82.817	74.633	2.978	176.175	92.852	79.994	0.535	2.44	NA	NA	NA	NA	NA	NA	NA	NA	NA	NA	NA	NA	NA	NA	NA	NA	NA	NA	NA	NA	NA	NA	NA	NA	NA	NA	NA	NA	NA
Mo30W	Ames28930		N	N	Y	Unclassified	WiDiv RNA-seq	SRR765419	PRJNA189400	1702.18	1612.75	44.446	79.758	71.3	1.879	165.385	69.084	94.779	0.414	2.389	NA	NA	NA	NA	NA	NA	NA	NA	NA	NA	NA	NA	NA	NA	NA	NA	NA	NA	NA	NA	NA	NA	NA	NA	NA	NA	NA	NA	NA
Mo39	Ames28937		N	N	Y	Unclassified	WiDiv RNA-seq	SRR765420	PRJNA189400	1656.36	1667.78	15.607	75.273	72.45	0.021	167.471	81.939	83.608	0.491	2.46	NA	NA	NA	NA	NA	NA	NA	NA	NA	NA	NA	NA	NA	NA	NA	NA	NA	NA	NA	NA	NA	NA	NA	NA	NA	NA	NA	NA	NA
Mo7	PI558516		N	N	Y	PopCorn	WiDiv RNA-seq	SRR765425	PRJNA189400	1708.75	1645.23	96.844	78.583	72.043	3.414	156.323	86.001	72.926	0.539	2.311	NA	NA	NA	NA	NA	NA	NA	NA	NA	NA	NA	NA	NA	NA	NA	NA	NA	NA	NA	NA	NA	NA	NA	NA	NA	NA	NA	NA	NA
MS106	Ames24727		N	N	Y	Unclassified	WiDiv RNA-seq	SRR765428	PRJNA189400	1494.28	1483.27	64.241	72.161	67.049	2.01	133.287	72.826	64.338	0.524	2.067	NA	NA	NA	NA	NA	NA	NA	NA	NA	NA	NA	NA	NA	NA	NA	NA	NA	NA	NA	NA	NA	NA	NA	NA	NA	NA	NA	NA	NA
MS12	Ames24706		N	N	Y	Unclassified	WiDiv RNA-seq	SRR765430	PRJNA189400	1312.1	1334.5	41.072	66.192	62.568	1.283	126.201	55.732	71.943	0.435	2.072	NA	NA	NA	NA	NA	NA	NA	NA	NA	NA	NA	NA	NA	NA	NA	NA	NA	NA	NA	NA	NA	NA	NA	NA	NA	NA	NA	NA	NA
MS142	Ames24733		N	N	Y	Unclassified	WiDiv RNA-seq	SRR765432	PRJNA189400	1397.38	1387.32	9.231	68.252	63.151	0.181	131.091	49.381	81.617	0.353	2.12	NA	NA	NA	NA	NA	NA	NA	NA	NA	NA	NA	NA	NA	NA	NA	NA	NA	NA	NA	NA	NA	NA	NA	NA	NA	NA	NA	NA	NA
MS222	Ames24747		N	N	Y	Stiff Stalk	WiDiv RNA-seq	SRR765436	PRJNA189400	1553.92	1590.26	26.993	75.652	70.436	1.136	142.708	78.9	66.618	0.542	2.118	NA	NA	NA	NA	NA	NA	NA	NA	NA	NA	NA	NA	NA	NA	NA	NA	NA	NA	NA	NA	NA	NA	NA	NA	NA	NA	NA	NA	NA
MS223	Ames24748		N	N	Y	Non Stiff Stalk	WiDiv RNA-seq	SRR765437	PRJNA189400	1509.33	1516.22	32.601	71.123	67.551	0.786	154.342	53.313	96.257	0.366	2.375	NA	NA	NA	NA	NA	NA	NA	NA	NA	NA	NA	NA	NA	NA	NA	NA	NA	NA	NA	NA	NA	NA	NA	NA	NA	NA	NA	NA	NA
N199	PI568158		N	N	Y	Unclassified	WiDiv RNA-seq	SRR765447	PRJNA189400	1547.89	1584.46	32.698	73.631	70.742	1.229	173.225	82.616	92.944	0.472	2.526	NA	NA	NA	NA	NA	NA	NA	NA	NA	NA	NA	NA	NA	NA	NA	NA	NA	NA	NA	NA	NA	NA	NA	NA	NA	NA	NA	NA	NA
N216	PI596355		N	N	Y	Unclassified	WiDiv RNA-seq	SRR765450	PRJNA189400	1536.7	1591.3	34.136	73.839	70.707	0.874	149.602	66.649	82.014	0.454	2.107	NA	NA	NA	NA	NA	NA	NA	NA	NA	NA	NA	NA	NA	NA	NA	NA	NA	NA	NA	NA	NA	NA	NA	NA	NA	NA	NA	NA	NA
N28E			N	N	Y	Stiff Stalk	WiDiv RNA-seq	SRR765454	PRJNA189400	NA	NA	NA	NA	NA	NA	NA	NA	NA	NA	NA	NA	NA	NA	NA	NA	NA	NA	NA	NA	NA	NA	NA	NA	NA	NA	NA	NA	NA	NA	NA	NA	NA	NA	NA	NA	NA	NA	NA	NA
N534	PI594080		N	N	Y	Unclassified	WiDiv RNA-seq	SRR765458	PRJNA189400	1548.68	1544.51	47.074	74.432	68.808	1.854	161.845	85.82	76.133	0.521	2.418	NA	NA	NA	NA	NA	NA	NA	NA	NA	NA	NA	NA	NA	NA	NA	NA	NA	NA	NA	NA	NA	NA	NA	NA	NA	NA	NA	NA	NA
N538	PI594084		N	N	Y	Stiff Stalk	WiDiv RNA-seq	SRR765459	PRJNA189400	1583.06	1587.8	37.019	74.319	70.516	1.133	149.013	56.706	90.919	0.378	2.183	NA	NA	NA	NA	NA	NA	NA	NA	NA	NA	NA	NA	NA	NA	NA	NA	NA	NA	NA	NA	NA	NA	NA	NA	NA	NA	NA	NA	NA
N540	PI594086		N	N	Y	Stiff Stalk	WiDiv RNA-seq	SRR6827948	PRJNA437324	1579.44	1664.05	35.038	73.975	72.795	0.825	145.304	62.021	83.119	0.416	2.153	NA	NA	NA	NA	NA	NA	NA	NA	NA	NA	NA	NA	NA	NA	NA	NA	NA	NA	NA	NA	NA	NA	NA	NA	NA	NA	NA	NA	NA
N545	PI594091		N	N	Y	Stiff Stalk	WiDiv RNA-seq	SRR765461	PRJNA189400	1640.49	1640.68	41.053	75.21	72.098	1.138	147.873	60.641	87.212	0.413	2.157	NA	NA	NA	NA	NA	NA	NA	NA	NA	NA	NA	NA	NA	NA	NA	NA	NA	NA	NA	NA	NA	NA	NA	NA	NA	NA	NA	NA	NA
NC13	PI690361	Ames12726	N	N	Y	Unclassified	WiDiv RNA-seq	SRR765464	PRJNA189400	1734.13	1751.62	26.119	81.177	75.727	1.387	202.014	109.166	93.167	0.525	2.776	NA	NA	NA	NA	NA	NA	NA	NA	NA	NA	NA	NA	NA	NA	NA	NA	NA	NA	NA	NA	NA	NA	NA	NA	NA	NA	NA	NA	NA
NC472			N	N	Y	Unclassified	WiDiv RNA-seq	SRR765479	PRJNA189400	NA	NA	NA	NA	NA	NA	NA	NA	NA	NA	NA	NA	NA	NA	NA	NA	NA	NA	NA	NA	NA	NA	NA	NA	NA	NA	NA	NA	NA	NA	NA	NA	NA	NA	NA	NA	NA	NA	NA	NA
ND1	NSL32723		N	N	Y	Sweet Corn	WiDiv RNA-seq	SRR765480	PRJNA189400	1186.03	1199.43	57.345	60.445	56.508	2.381	106.517	36.064	70.37	0.303	1.835	NA	NA	NA	NA	NA	NA	NA	NA	NA	NA	NA	NA	NA	NA	NA	NA	NA	NA	NA	NA	NA	NA	NA	NA	NA	NA	NA	NA	NA
ND101	PI550553		N	N	Y	Unclassified	WiDiv RNA-seq	SRR765481	PRJNA189400	1093.51	1101.82	7.853	57.285	53.828	0.477	97.376	29.293	69.542	0.273	1.833	NA	NA	NA	NA	NA	NA	NA	NA	NA	NA	NA	NA	NA	NA	NA	NA	NA	NA	NA	NA	NA	NA	NA	NA	NA	NA	NA	NA	NA
ND167	NSL32726		N	N	Y	Non Stiff Stalk	WiDiv RNA-seq	SRR765482	PRJNA189400	1255.55	1226.43	43.984	63.736	58.497	1.575	106.561	44.228	65.22	0.38	1.855	NA	NA	NA	NA	NA	NA	NA	NA	NA	NA	NA	NA	NA	NA	NA	NA	NA	NA	NA	NA	NA	NA	NA	NA	NA	NA	NA	NA	NA
ND230	NSL32728		N	N	Y	Non Stiff Stalk	WiDiv RNA-seq	SRR765483	PRJNA189400	1233.53	1221.66	28.684	61.766	57.733	1.233	152.377	56.4	91.604	0.356	2.661	NA	NA	NA	NA	NA	NA	NA	NA	NA	NA	NA	NA	NA	NA	NA	NA	NA	NA	NA	NA	NA	NA	NA	NA	NA	NA	NA	NA	NA
ND245	PI550489		N	N	Y	Unclassified	WiDiv RNA-seq	SRR765484	PRJNA189400	1312.58	1250.88	41.305	65.021	59.35	1.366	129.134	53.71	72.479	0.415	2.173	NA	NA	NA	NA	NA	NA	NA	NA	NA	NA	NA	NA	NA	NA	NA	NA	NA	NA	NA	NA	NA	NA	NA	NA	NA	NA	NA	NA	NA
ND249	PI550530		N	N	Y	Unclassified	WiDiv RNA-seq	SRR6827764	PRJNA437324	1266.01	1233.39	51.671	63.148	58.249	1.836	108.975	51.509	59.657	0.455	1.906	NA	NA	NA	NA	NA	NA	NA	NA	NA	NA	NA	NA	NA	NA	NA	NA	NA	NA	NA	NA	NA	NA	NA	NA	NA	NA	NA	NA	NA
ND251	PI550532		N	N	Y	Unclassified	WiDiv RNA-seq	SRR765487	PRJNA189400	1291.64	1274.96	57.002	64.027	59.989	1.947	82.842	39.713	46.188	0.428	1.399	NA	NA	NA	NA	NA	NA	NA	NA	NA	NA	NA	NA	NA	NA	NA	NA	NA	NA	NA	NA	NA	NA	NA	NA	NA	NA	NA	NA	NA
ND260	PI550573		N	N	Y	Unclassified	WiDiv RNA-seq	SRR765488	PRJNA189400	1303.09	1271.5	81.383	66.085	60.18	2.837	113.003	43.774	67.181	0.365	1.916	NA	NA	NA	NA	NA	NA	NA	NA	NA	NA	NA	NA	NA	NA	NA	NA	NA	NA	NA	NA	NA	NA	NA	NA	NA	NA	NA	NA	NA
ND262	PI522250		N	N	Y	Unclassified	WiDiv RNA-seq	SRR765489	PRJNA189400	1214.41	1252.91	9.017	61.654	58.726	0.404	99.771	40.335	64.108	0.348	1.755	NA	NA	NA	NA	NA	NA	NA	NA	NA	NA	NA	NA	NA	NA	NA	NA	NA	NA	NA	NA	NA	NA	NA	NA	NA	NA	NA	NA	NA
ND283	NSL32738		N	N	Y	Non Stiff Stalk	WiDiv RNA-seq	SRR765491	PRJNA189400	1375.77	1317.96	31.074	68.02	60.823	1.672	123.361	54.414	69.878	0.413	1.983	NA	NA	NA	NA	NA	NA	NA	NA	NA	NA	NA	NA	NA	NA	NA	NA	NA	NA	NA	NA	NA	NA	NA	NA	NA	NA	NA	NA	NA
ND287	PI602956		N	N	Y	Unclassified	WiDiv RNA-seq	SRR6827830	PRJNA437324	NA	NA	NA	NA	NA	NA	NA	NA	NA	NA	NA	NA	NA	NA	NA	NA	NA	NA	NA	NA	NA	NA	NA	NA	NA	NA	NA	NA	NA	NA	NA	NA	NA	NA	NA	NA	NA	NA	NA	NA
NK794	PI601377	794	N	N	Y	Stiff Stalk	WiDiv RNA-seq	SRR6827824	PRJNA437324	1436.52	1456.9	18.576	68.738	65.985	0.362	125.372	49.613	78.193	0.383	1.972	NA	NA	NA	NA	NA	NA	NA	NA	NA	NA	NA	NA	NA	NA	NA	NA	NA	NA	NA	NA	NA	NA	NA	NA	NA	NA	NA	NA	NA
NK907	PI577812	907	N	N	Y	Unclassified	WiDiv RNA-seq	SRR6827647	PRJNA437324	NA	NA	NA	NA	NA	NA	NA	NA	NA	NA	NA	NA	NA	NA	NA	NA	NA	NA	NA	NA	NA	NA	NA	NA	NA	NA	NA	NA	NA	NA	NA	NA	NA	NA	NA	NA	NA	NA	NA	NA
NKBCC03			N	N	Y	Non Stiff Stalk	WiDiv RNA-seq	SRR6827522	PRJNA437324	NA	NA	NA	NA	NA	NA	NA	NA	NA	NA	NA	NA	NA	NA	NA	NA	NA	NA	NA	NA	NA	NA	NA	NA	NA	NA	NA	NA	NA	NA	NA	NA	NA	NA	NA	NA	NA	NA	NA	NA
NKNP901	PI578216	NP901	N	N	Y	Stiff Stalk	WiDiv RNA-seq	SRR6827787	PRJNA437324	NA	NA	NA	NA	NA	NA	NA	NA	NA	NA	NA	NA	NA	NA	NA	NA	NA	NA	NA	NA	NA	NA	NA	NA	NA	NA	NA	NA	NA	NA	NA	NA	NA	NA	NA	NA	NA	NA	NA	NA
NO._380	PI303924	NO380	N	N	Y	Flint	WiDiv RNA-seq	SRR765495	PRJNA189400	1267.48	1191.33	67.037	62.101	56.207	2.478	131.535	49.586	78.835	0.382	2.399	NA	NA	NA	NA	NA	NA	NA	NA	NA	NA	NA	NA	NA	NA	NA	NA	NA	NA	NA	NA	NA	NA	NA	NA	NA	NA	NA	NA	NA
NP87	PI542716		N	N	Y	PopCorn	WiDiv RNA-seq	SRR765496	PRJNA189400	1560.3	1547.27	53.093	74.289	69.412	2.102	148.896	84.902	63.327	0.566	2.237	NA	NA	NA	NA	NA	NA	NA	NA	NA	NA	NA	NA	NA	NA	NA	NA	NA	NA	NA	NA	NA	NA	NA	NA	NA	NA	NA	NA	NA
NQ402	PI566940		N	N	Y	Iodent	WiDiv RNA-seq	SRR6827842	PRJNA437324	NA	NA	NA	NA	NA	NA	NA	NA	NA	NA	NA	NA	NA	NA	NA	NA	NA	NA	NA	NA	NA	NA	NA	NA	NA	NA	NA	NA	NA	NA	NA	NA	NA	NA	NA	NA	NA	NA	NA	NA
Oh1EP			N	N	Y	Unclassified	WiDiv RNA-seq	SRR6827743	PRJNA437324	NA	NA	NA	NA	NA	NA	NA	NA	NA	NA	NA	NA	NA	NA	NA	NA	NA	NA	NA	NA	NA	NA	NA	NA	NA	NA	NA	NA	NA	NA	NA	NA	NA	NA	NA	NA	NA	NA	NA	NA
Oh3167B	PI692198		N	N	Y	Unclassified	WiDiv RNA-seq	SRR6827704	PRJNA437324	NA	NA	NA	NA	NA	NA	NA	NA	NA	NA	NA	NA	NA	NA	NA	NA	NA	NA	NA	NA	NA	NA	NA	NA	NA	NA	NA	NA	NA	NA	NA	NA	NA	NA	NA	NA	NA	NA	NA	NA
OQ101	PI559919		N	N	Y	Unclassified	WiDiv RNA-seq	SRR6827602	PRJNA437324	NA	NA	NA	NA	NA	NA	NA	NA	NA	NA	NA	NA	NA	NA	NA	NA	NA	NA	NA	NA	NA	NA	NA	NA	NA	NA	NA	NA	NA	NA	NA	NA	NA	NA	NA	NA	NA	NA	NA	NA
OQ601	PI583773		N	N	Y	Iodent	WiDiv RNA-seq	SRR6827520	PRJNA437324	NA	NA	NA	NA	NA	NA	NA	NA	NA	NA	NA	NA	NA	NA	NA	NA	NA	NA	NA	NA	NA	NA	NA	NA	NA	NA	NA	NA	NA	NA	NA	NA	NA	NA	NA	NA	NA	NA	NA	NA
Pa468	PI517971		N	N	Y	Unclassified	WiDiv RNA-seq	SRR765509	PRJNA189400	1485.83	1427.99	81.402	70.528	64.994	2.852	128.5	64.253	60.922	0.513	2.018	NA	NA	NA	NA	NA	NA	NA	NA	NA	NA	NA	NA	NA	NA	NA	NA	NA	NA	NA	NA	NA	NA	NA	NA	NA	NA	NA	NA	NA
Pa778	PI560081		N	N	Y	Non Stiff Stalk	WiDiv RNA-seq	SRR765511	PRJNA189400	1553.13	1518.56	68.395	73.305	68.233	2.32	115.135	62.872	58.016	0.53	1.78	NA	NA	NA	NA	NA	NA	NA	NA	NA	NA	NA	NA	NA	NA	NA	NA	NA	NA	NA	NA	NA	NA	NA	NA	NA	NA	NA	NA	NA
Pa891	PI531083		N	N	Y	Non Stiff Stalk	WiDiv RNA-seq	SRR765513	PRJNA189400	1666.68	1632.07	59.33	77.353	71.777	1.695	186.427	82.861	101.357	0.435	2.704	NA	NA	NA	NA	NA	NA	NA	NA	NA	NA	NA	NA	NA	NA	NA	NA	NA	NA	NA	NA	NA	NA	NA	NA	NA	NA	NA	NA	NA
PH5HK	PI628348		N	N	Y	Unclassified	WiDiv RNA-seq	SRR6827569	PRJNA437324	NA	NA	NA	NA	NA	NA	NA	NA	NA	NA	NA	NA	NA	NA	NA	NA	NA	NA	NA	NA	NA	NA	NA	NA	NA	NA	NA	NA	NA	NA	NA	NA	NA	NA	NA	NA	NA	NA	NA	NA
PHAW6	PI565100		N	N	Y	Iodent	WiDiv RNA-seq	SRR6827893	PRJNA437324	NA	NA	NA	NA	NA	NA	NA	NA	NA	NA	NA	NA	NA	NA	NA	NA	NA	NA	NA	NA	NA	NA	NA	NA	NA	NA	NA	NA	NA	NA	NA	NA	NA	NA	NA	NA	NA	NA	NA	NA
PHDD6	PI559937		N	N	Y	Sweet Corn	WiDiv RNA-seq	SRR6827572	PRJNA437324	NA	NA	NA	NA	NA	NA	NA	NA	NA	NA	NA	NA	NA	NA	NA	NA	NA	NA	NA	NA	NA	NA	NA	NA	NA	NA	NA	NA	NA	NA	NA	NA	NA	NA	NA	NA	NA	NA	NA	NA
PHEM7	PI578032		N	N	Y	Sweet Corn	WiDiv RNA-seq	SRR6827667	PRJNA437324	NA	NA	NA	NA	NA	NA	NA	NA	NA	NA	NA	NA	NA	NA	NA	NA	NA	NA	NA	NA	NA	NA	NA	NA	NA	NA	NA	NA	NA	NA	NA	NA	NA	NA	NA	NA	NA	NA	NA	NA
PHEM9	PI565101		N	N	Y	Stiff Stalk	WiDiv RNA-seq	SRR6827756	PRJNA437324	NA	NA	NA	NA	NA	NA	NA	NA	NA	NA	NA	NA	NA	NA	NA	NA	NA	NA	NA	NA	NA	NA	NA	NA	NA	NA	NA	NA	NA	NA	NA	NA	NA	NA	NA	NA	NA	NA	NA	NA
PHEW7	PI565102		N	N	Y	Stiff Stalk	WiDiv RNA-seq	SRR6827829	PRJNA437324	NA	NA	NA	NA	NA	NA	NA	NA	NA	NA	NA	NA	NA	NA	NA	NA	NA	NA	NA	NA	NA	NA	NA	NA	NA	NA	NA	NA	NA	NA	NA	NA	NA	NA	NA	NA	NA	NA	NA	NA
PHFA5	PI565103		N	N	Y	Unclassified	WiDiv RNA-seq	SRR6827832	PRJNA437324	NA	NA	NA	NA	NA	NA	NA	NA	NA	NA	NA	NA	NA	NA	NA	NA	NA	NA	NA	NA	NA	NA	NA	NA	NA	NA	NA	NA	NA	NA	NA	NA	NA	NA	NA	NA	NA	NA	NA	NA
PHGG7	PI559938		N	N	Y	Sweet Corn	WiDiv RNA-seq	SRR6827686	PRJNA437324	NA	NA	NA	NA	NA	NA	NA	NA	NA	NA	NA	NA	NA	NA	NA	NA	NA	NA	NA	NA	NA	NA	NA	NA	NA	NA	NA	NA	NA	NA	NA	NA	NA	NA	NA	NA	NA	NA	NA	NA
PHGV6	PI559939		N	N	Y	Unclassified	WiDiv RNA-seq	SRR6827618	PRJNA437324	NA	NA	NA	NA	NA	NA	NA	NA	NA	NA	NA	NA	NA	NA	NA	NA	NA	NA	NA	NA	NA	NA	NA	NA	NA	NA	NA	NA	NA	NA	NA	NA	NA	NA	NA	NA	NA	NA	NA	NA
PHHB4	PI578033		N	N	Y	Stiff Stalk	WiDiv RNA-seq	SRR6827821	PRJNA437324	NA	NA	NA	NA	NA	NA	NA	NA	NA	NA	NA	NA	NA	NA	NA	NA	NA	NA	NA	NA	NA	NA	NA	NA	NA	NA	NA	NA	NA	NA	NA	NA	NA	NA	NA	NA	NA	NA	NA	NA
PHHB9	PI565104		N	N	Y	Unclassified	WiDiv RNA-seq	SRR6827963	PRJNA437324	NA	NA	NA	NA	NA	NA	NA	NA	NA	NA	NA	NA	NA	NA	NA	NA	NA	NA	NA	NA	NA	NA	NA	NA	NA	NA	NA	NA	NA	NA	NA	NA	NA	NA	NA	NA	NA	NA	NA	NA
PHJ65	PI543840		N	N	Y	Unclassified	WiDiv RNA-seq	SRR6827785	PRJNA437324	NA	NA	NA	NA	NA	NA	NA	NA	NA	NA	NA	NA	NA	NA	NA	NA	NA	NA	NA	NA	NA	NA	NA	NA	NA	NA	NA	NA	NA	NA	NA	NA	NA	NA	NA	NA	NA	NA	NA	NA
PHJ90	PI548799		N	N	Y	Iodent	WiDiv RNA-seq	SRR6827739	PRJNA437324	NA	NA	NA	NA	NA	NA	NA	NA	NA	NA	NA	NA	NA	NA	NA	NA	NA	NA	NA	NA	NA	NA	NA	NA	NA	NA	NA	NA	NA	NA	NA	NA	NA	NA	NA	NA	NA	NA	NA	NA
PHM49	PI601568		N	N	Y	Non Stiff Stalk	WiDiv RNA-seq	SRR6827650	PRJNA437324	1599.38	1557.69	57.817	75.934	69.086	2.306	148.723	67.371	80.846	0.43	2.241	NA	NA	NA	NA	NA	NA	NA	NA	NA	NA	NA	NA	NA	NA	NA	NA	NA	NA	NA	NA	NA	NA	NA	NA	NA	NA	NA	NA	NA
PHN18	PI559943		N	N	Y	Stiff Stalk	WiDiv RNA-seq	SRR6827711	PRJNA437324	NA	NA	NA	NA	NA	NA	NA	NA	NA	NA	NA	NA	NA	NA	NA	NA	NA	NA	NA	NA	NA	NA	NA	NA	NA	NA	NA	NA	NA	NA	NA	NA	NA	NA	NA	NA	NA	NA	NA	NA
PHN41	PI565109		N	N	Y	Stiff Stalk	WiDiv RNA-seq	SRR6827723	PRJNA437324	NA	NA	NA	NA	NA	NA	NA	NA	NA	NA	NA	NA	NA	NA	NA	NA	NA	NA	NA	NA	NA	NA	NA	NA	NA	NA	NA	NA	NA	NA	NA	NA	NA	NA	NA	NA	NA	NA	NA	NA
PHR61	PI548806		N	N	Y	Stiff Stalk	WiDiv RNA-seq	SRR6827833	PRJNA437324	NA	NA	NA	NA	NA	NA	NA	NA	NA	NA	NA	NA	NA	NA	NA	NA	NA	NA	NA	NA	NA	NA	NA	NA	NA	NA	NA	NA	NA	NA	NA	NA	NA	NA	NA	NA	NA	NA	NA	NA
PHRE1	PI565110		N	N	Y	Stiff Stalk	WiDiv RNA-seq	SRR6827579	PRJNA437324	NA	NA	NA	NA	NA	NA	NA	NA	NA	NA	NA	NA	NA	NA	NA	NA	NA	NA	NA	NA	NA	NA	NA	NA	NA	NA	NA	NA	NA	NA	NA	NA	NA	NA	NA	NA	NA	NA	NA	NA
PHT73	PI559950		N	N	Y	Unclassified	WiDiv RNA-seq	SRR6827546	PRJNA437324	NA	NA	NA	NA	NA	NA	NA	NA	NA	NA	NA	NA	NA	NA	NA	NA	NA	NA	NA	NA	NA	NA	NA	NA	NA	NA	NA	NA	NA	NA	NA	NA	NA	NA	NA	NA	NA	NA	NA	NA
PHTD5	PI578035		N	N	Y	Iodent	WiDiv RNA-seq	SRR6827910	PRJNA437324	NA	NA	NA	NA	NA	NA	NA	NA	NA	NA	NA	NA	NA	NA	NA	NA	NA	NA	NA	NA	NA	NA	NA	NA	NA	NA	NA	NA	NA	NA	NA	NA	NA	NA	NA	NA	NA	NA	NA	NA
PHTE4	PI578034		N	N	Y	Stiff Stalk	WiDiv RNA-seq	SRR6827526	PRJNA437324	NA	NA	NA	NA	NA	NA	NA	NA	NA	NA	NA	NA	NA	NA	NA	NA	NA	NA	NA	NA	NA	NA	NA	NA	NA	NA	NA	NA	NA	NA	NA	NA	NA	NA	NA	NA	NA	NA	NA	NA
PHV07	PI543847		N	N	Y	Stiff Stalk	WiDiv RNA-seq	SRR6827578	PRJNA437324	NA	NA	NA	NA	NA	NA	NA	NA	NA	NA	NA	NA	NA	NA	NA	NA	NA	NA	NA	NA	NA	NA	NA	NA	NA	NA	NA	NA	NA	NA	NA	NA	NA	NA	NA	NA	NA	NA	NA	NA
PHW06	PI543848		N	N	Y	Iodent	WiDiv RNA-seq	SRR6827828	PRJNA437324	NA	NA	NA	NA	NA	NA	NA	NA	NA	NA	NA	NA	NA	NA	NA	NA	NA	NA	NA	NA	NA	NA	NA	NA	NA	NA	NA	NA	NA	NA	NA	NA	NA	NA	NA	NA	NA	NA	NA	NA
PHWRZ	PI658504		N	N	Y	Stiff Stalk	WiDiv RNA-seq	SRR6827517	PRJNA437324	NA	NA	NA	NA	NA	NA	NA	NA	NA	NA	NA	NA	NA	NA	NA	NA	NA	NA	NA	NA	NA	NA	NA	NA	NA	NA	NA	NA	NA	NA	NA	NA	NA	NA	NA	NA	NA	NA	NA	NA
R101	PI693875	NSL30878	N	N	Y	Stiff Stalk	WiDiv RNA-seq	SRR765531	PRJNA189400	1561.34	1548.77	57.174	73.776	68.943	2.264	146.026	75.499	70.408	0.519	2.149	NA	NA	NA	NA	NA	NA	NA	NA	NA	NA	NA	NA	NA	NA	NA	NA	NA	NA	NA	NA	NA	NA	NA	NA	NA	NA	NA	NA	NA
R134	NSL30884		N	N	Y	Unclassified	WiDiv RNA-seq	SRR765533	PRJNA189400	1650.53	1606.39	45.819	77.001	71.098	1.767	188.492	105.075	84.21	0.564	2.701	NA	NA	NA	NA	NA	NA	NA	NA	NA	NA	NA	NA	NA	NA	NA	NA	NA	NA	NA	NA	NA	NA	NA	NA	NA	NA	NA	NA	NA
R197	NSL30902		N	N	Y	Unclassified	WiDiv RNA-seq	SRR765537	PRJNA189400	1553.09	1594.58	19.833	73.581	70.664	0.493	148.752	77.302	70.484	0.522	2.166	NA	NA	NA	NA	NA	NA	NA	NA	NA	NA	NA	NA	NA	NA	NA	NA	NA	NA	NA	NA	NA	NA	NA	NA	NA	NA	NA	NA	NA
R225	PI531509		N	N	Y	Stiff Stalk	WiDiv RNA-seq	SRR765538	PRJNA189400	1602.99	1607.3	50.212	75.705	70.574	1.809	167.769	88.095	77.878	0.531	2.471	NA	NA	NA	NA	NA	NA	NA	NA	NA	NA	NA	NA	NA	NA	NA	NA	NA	NA	NA	NA	NA	NA	NA	NA	NA	NA	NA	NA	NA
R30	NSL30868		N	N	Y	Unclassified	WiDiv RNA-seq	SRR765542	PRJNA189400	1693.69	1580.59	105.116	78.672	70.227	4.003	133.914	66.153	70.112	0.485	2	NA	NA	NA	NA	NA	NA	NA	NA	NA	NA	NA	NA	NA	NA	NA	NA	NA	NA	NA	NA	NA	NA	NA	NA	NA	NA	NA	NA	NA
R53	NSL30869		N	N	Y	Non Stiff Stalk	WiDiv RNA-seq	SRR765544	PRJNA189400	1264.41	1259.96	44.482	64.506	59.013	1.798	99.912	33.42	68.601	0.302	1.785	NA	NA	NA	NA	NA	NA	NA	NA	NA	NA	NA	NA	NA	NA	NA	NA	NA	NA	NA	NA	NA	NA	NA	NA	NA	NA	NA	NA	NA
RS_710	PI539930	SAM281; RS710	N	Y	Y	Unclassified	WiDiv RNA-seq	SRR6827580	PRJNA437324	1262.34	1251.31	24.119	63.334	58.85	0.831	112.609	43.221	71.008	0.338	2.009	13.487	10.787	12.5	10.667	NA	NA	NA	NA	NA	0.595	0.56	2.25	0.264	0.035	1.815	0.25	38.5	767900	112.6	-0.114	-2489.78	19.551	0	-7778.65	-34.685	-48.507	-39.831	-63.816	-48.514
S_56	PI535906	S56	N	N	Y	Unclassified	WiDiv RNA-seq	SRR765547	PRJNA189400	1199.75	1116.28	56.887	61.924	53.952	2.769	109.091	50.658	59.894	0.44	2.001	NA	NA	NA	NA	NA	NA	NA	NA	NA	NA	NA	NA	NA	NA	NA	NA	NA	NA	NA	NA	NA	NA	NA	NA	NA	NA	NA	NA	NA
SD15	NSL34374		N	N	Y	Unclassified	WiDiv RNA-seq	SRR765551	PRJNA189400	1399.96	1379.45	34.579	66.445	63.269	0.834	163.041	65.586	94.427	0.387	2.632	NA	NA	NA	NA	NA	NA	NA	NA	NA	NA	NA	NA	NA	NA	NA	NA	NA	NA	NA	NA	NA	NA	NA	NA	NA	NA	NA	NA	NA
SD42	PI508277		N	N	Y	Unclassified	WiDiv RNA-seq	SRR765553	PRJNA189400	1542.12	1475.14	54.377	73.237	66.993	1.983	146.782	63.861	79.585	0.454	2.289	NA	NA	NA	NA	NA	NA	NA	NA	NA	NA	NA	NA	NA	NA	NA	NA	NA	NA	NA	NA	NA	NA	NA	NA	NA	NA	NA	NA	NA
T141	PI340827		N	N	Y	Unclassified	WiDiv RNA-seq	SRR765558	PRJNA189400	1472.39	1444.23	53.003	71.319	65.076	2.612	147.83	73.69	71.537	0.508	2.361	NA	NA	NA	NA	NA	NA	NA	NA	NA	NA	NA	NA	NA	NA	NA	NA	NA	NA	NA	NA	NA	NA	NA	NA	NA	NA	NA	NA	NA
T146	PI340829		N	N	Y	Sweet Corn	WiDiv RNA-seq	SRR765559	PRJNA189400	1348.78	1327.63	72.49	68.854	61.42	3.008	103.812	46.165	56.268	0.432	1.755	NA	NA	NA	NA	NA	NA	NA	NA	NA	NA	NA	NA	NA	NA	NA	NA	NA	NA	NA	NA	NA	NA	NA	NA	NA	NA	NA	NA	NA
T9	PI340819		N	N	Y	Sweet Corn	WiDiv RNA-seq	SRR765563	PRJNA189400	1095.57	1095.17	36.353	57.048	53.58	1.184	115.106	40.896	77.378	0.312	2.27	NA	NA	NA	NA	NA	NA	NA	NA	NA	NA	NA	NA	NA	NA	NA	NA	NA	NA	NA	NA	NA	NA	NA	NA	NA	NA	NA	NA	NA
Tr9-1-1-6	PI692200	Tr9116	N	N	Y	Unclassified	WiDiv RNA-seq	SRR6827515	PRJNA437324	1530.88	1569.93	32.279	71.448	68.576	1.127	133.843	65.512	68.672	0.497	1.991	NA	NA	NA	NA	NA	NA	NA	NA	NA	NA	NA	NA	NA	NA	NA	NA	NA	NA	NA	NA	NA	NA	NA	NA	NA	NA	NA	NA	NA
U_123	PI369446	U123	N	N	Y	Flint	WiDiv RNA-seq	SRR765567	PRJNA189400	1208.07	1198.09	29.417	62.786	57.789	1.143	106.826	37.554	67.778	0.327	1.951	NA	NA	NA	NA	NA	NA	NA	NA	NA	NA	NA	NA	NA	NA	NA	NA	NA	NA	NA	NA	NA	NA	NA	NA	NA	NA	NA	NA	NA
Va38	Ames19011		N	N	Y	Unclassified	WiDiv RNA-seq	SRR765571	PRJNA189400	1674.7	1614.06	50.548	77.127	71.293	1.726	141.953	64.838	76.887	0.45	2.096	NA	NA	NA	NA	NA	NA	NA	NA	NA	NA	NA	NA	NA	NA	NA	NA	NA	NA	NA	NA	NA	NA	NA	NA	NA	NA	NA	NA	NA
W10001_0003		W100010003	N	N	Y	Unclassified	WiDiv RNA-seq	SRR6827535	PRJNA437324	NA	NA	NA	NA	NA	NA	NA	NA	NA	NA	NA	NA	NA	NA	NA	NA	NA	NA	NA	NA	NA	NA	NA	NA	NA	NA	NA	NA	NA	NA	NA	NA	NA	NA	NA	NA	NA	NA	NA	NA
W10001_0007		W100010007	N	N	Y	Unclassified	WiDiv RNA-seq	SRR6827676	PRJNA437324	NA	NA	NA	NA	NA	NA	NA	NA	NA	NA	NA	NA	NA	NA	NA	NA	NA	NA	NA	NA	NA	NA	NA	NA	NA	NA	NA	NA	NA	NA	NA	NA	NA	NA	NA	NA	NA	NA	NA	NA
W10001_0009		W100010009	N	N	Y	Unclassified	WiDiv RNA-seq	SRR6827759	PRJNA437324	NA	NA	NA	NA	NA	NA	NA	NA	NA	NA	NA	NA	NA	NA	NA	NA	NA	NA	NA	NA	NA	NA	NA	NA	NA	NA	NA	NA	NA	NA	NA	NA	NA	NA	NA	NA	NA	NA	NA	NA
W10001_0010		W100010010	N	N	Y	Unclassified	WiDiv RNA-seq	SRR6827913	PRJNA437324	NA	NA	NA	NA	NA	NA	NA	NA	NA	NA	NA	NA	NA	NA	NA	NA	NA	NA	NA	NA	NA	NA	NA	NA	NA	NA	NA	NA	NA	NA	NA	NA	NA	NA	NA	NA	NA	NA	NA	NA
W10001_0012		W100010012	N	N	Y	Unclassified	WiDiv RNA-seq	SRR6827514	PRJNA437324	NA	NA	NA	NA	NA	NA	NA	NA	NA	NA	NA	NA	NA	NA	NA	NA	NA	NA	NA	NA	NA	NA	NA	NA	NA	NA	NA	NA	NA	NA	NA	NA	NA	NA	NA	NA	NA	NA	NA	NA
W10001_0016		W100010016	N	N	Y	Unclassified	WiDiv RNA-seq	SRR6827570	PRJNA437324	NA	NA	NA	NA	NA	NA	NA	NA	NA	NA	NA	NA	NA	NA	NA	NA	NA	NA	NA	NA	NA	NA	NA	NA	NA	NA	NA	NA	NA	NA	NA	NA	NA	NA	NA	NA	NA	NA	NA	NA
W10001_0018		W100010018	N	N	Y	Unclassified	WiDiv RNA-seq	SRR6827755	PRJNA437324	NA	NA	NA	NA	NA	NA	NA	NA	NA	NA	NA	NA	NA	NA	NA	NA	NA	NA	NA	NA	NA	NA	NA	NA	NA	NA	NA	NA	NA	NA	NA	NA	NA	NA	NA	NA	NA	NA	NA	NA
W10001_0030		W100010030	N	N	Y	Unclassified	WiDiv RNA-seq	SRR6827518	PRJNA437324	NA	NA	NA	NA	NA	NA	NA	NA	NA	NA	NA	NA	NA	NA	NA	NA	NA	NA	NA	NA	NA	NA	NA	NA	NA	NA	NA	NA	NA	NA	NA	NA	NA	NA	NA	NA	NA	NA	NA	NA
W10001_0031		W100010031	N	N	Y	Unclassified	WiDiv RNA-seq	SRR6827795	PRJNA437324	NA	NA	NA	NA	NA	NA	NA	NA	NA	NA	NA	NA	NA	NA	NA	NA	NA	NA	NA	NA	NA	NA	NA	NA	NA	NA	NA	NA	NA	NA	NA	NA	NA	NA	NA	NA	NA	NA	NA	NA
W10001_0040		W100010040	N	N	Y	Unclassified	WiDiv RNA-seq	SRR6827786	PRJNA437324	NA	NA	NA	NA	NA	NA	NA	NA	NA	NA	NA	NA	NA	NA	NA	NA	NA	NA	NA	NA	NA	NA	NA	NA	NA	NA	NA	NA	NA	NA	NA	NA	NA	NA	NA	NA	NA	NA	NA	NA
W10002_0001		W100020001	N	N	Y	Unclassified	WiDiv RNA-seq	SRR6827794	PRJNA437324	NA	NA	NA	NA	NA	NA	NA	NA	NA	NA	NA	NA	NA	NA	NA	NA	NA	NA	NA	NA	NA	NA	NA	NA	NA	NA	NA	NA	NA	NA	NA	NA	NA	NA	NA	NA	NA	NA	NA	NA
W10002_0004		W100020004	N	N	Y	Unclassified	WiDiv RNA-seq	SRR6827536	PRJNA437324	NA	NA	NA	NA	NA	NA	NA	NA	NA	NA	NA	NA	NA	NA	NA	NA	NA	NA	NA	NA	NA	NA	NA	NA	NA	NA	NA	NA	NA	NA	NA	NA	NA	NA	NA	NA	NA	NA	NA	NA
W59E	Ames22767		N	N	Y	Non Stiff Stalk	WiDiv RNA-seq	SRR765586	PRJNA189400	1315.16	1260.98	49.455	64.566	59.158	1.723	85.473	41.716	49.174	0.428	1.525	NA	NA	NA	NA	NA	NA	NA	NA	NA	NA	NA	NA	NA	NA	NA	NA	NA	NA	NA	NA	NA	NA	NA	NA	NA	NA	NA	NA	NA
W601S	Ames30553		N	N	Y	Non Stiff Stalk	WiDiv RNA-seq	SRR765587	PRJNA189400	NA	NA	NA	NA	NA	NA	NA	NA	NA	NA	NA	NA	NA	NA	NA	NA	NA	NA	NA	NA	NA	NA	NA	NA	NA	NA	NA	NA	NA	NA	NA	NA	NA	NA	NA	NA	NA	NA	NA	NA
W608S			N	N	Y	Non Stiff Stalk	WiDiv RNA-seq	SRR765593	PRJNA189400	NA	NA	NA	NA	NA	NA	NA	NA	NA	NA	NA	NA	NA	NA	NA	NA	NA	NA	NA	NA	NA	NA	NA	NA	NA	NA	NA	NA	NA	NA	NA	NA	NA	NA	NA	NA	NA	NA	NA	NA
W609S			N	N	Y	Non Stiff Stalk	WiDiv RNA-seq	SRR765594	PRJNA189400	NA	NA	NA	NA	NA	NA	NA	NA	NA	NA	NA	NA	NA	NA	NA	NA	NA	NA	NA	NA	NA	NA	NA	NA	NA	NA	NA	NA	NA	NA	NA	NA	NA	NA	NA	NA	NA	NA	NA	NA
W703	NSL30056		N	N	Y	Non Stiff Stalk	WiDiv RNA-seq	SRR765600	PRJNA189400	1330.5	1295.62	64.494	64.4	59.829	2.35	158.35	61.166	93.824	0.387	2.679	NA	NA	NA	NA	NA	NA	NA	NA	NA	NA	NA	NA	NA	NA	NA	NA	NA	NA	NA	NA	NA	NA	NA	NA	NA	NA	NA	NA	NA
W7151	PI694027	Ames22067	N	N	Y	Sweet Corn	WiDiv RNA-seq	SRR6827492	PRJNA437324	1173.21	1128.43	43.595	59.216	54.592	1.487	101.79	25.583	73.226	0.257	1.983	NA	NA	NA	NA	NA	NA	NA	NA	NA	NA	NA	NA	NA	NA	NA	NA	NA	NA	NA	NA	NA	NA	NA	NA	NA	NA	NA	NA	NA
W802G	Ames30559		N	N	Y	Non Stiff Stalk	WiDiv RNA-seq	SRR765601	PRJNA189400	NA	NA	NA	NA	NA	NA	NA	NA	NA	NA	NA	NA	NA	NA	NA	NA	NA	NA	NA	NA	NA	NA	NA	NA	NA	NA	NA	NA	NA	NA	NA	NA	NA	NA	NA	NA	NA	NA	NA	NA
W816G	Ames30573		N	N	Y	Non Stiff Stalk	WiDiv RNA-seq	SRR765610	PRJNA189400	NA	NA	NA	NA	NA	NA	NA	NA	NA	NA	NA	NA	NA	NA	NA	NA	NA	NA	NA	NA	NA	NA	NA	NA	NA	NA	NA	NA	NA	NA	NA	NA	NA	NA	NA	NA	NA	NA	NA	NA
W818G	Ames30575		N	N	Y	Stiff Stalk	WiDiv RNA-seq	SRR765612	PRJNA189400	NA	NA	NA	NA	NA	NA	NA	NA	NA	NA	NA	NA	NA	NA	NA	NA	NA	NA	NA	NA	NA	NA	NA	NA	NA	NA	NA	NA	NA	NA	NA	NA	NA	NA	NA	NA	NA	NA	NA	NA
W85			N	N	Y	Sweet Corn	WiDiv RNA-seq	SRR765616	PRJNA189400	NA	NA	NA	NA	NA	NA	NA	NA	NA	NA	NA	NA	NA	NA	NA	NA	NA	NA	NA	NA	NA	NA	NA	NA	NA	NA	NA	NA	NA	NA	NA	NA	NA	NA	NA	NA	NA	NA	NA	NA
WD	PI693882		Y	N	Y	Non Stiff Stalk	WiDiv RNA-seq	SRR765618	PRJNA189400	706.973	702.768	-5.165	63.406	63.128	-0.418	130.064	53.458	76.459	0.408	2.095	16.997	13.58	17.387	10	NA	NA	NA	NA	157745	NA	NA	NA	NA	NA	NA	NA	NA	NA	NA	NA	NA	NA	NA	NA	NA	NA	NA	NA	NA
WD456	Ames30936		N	N	Y	Unclassified	WiDiv RNA-seq	SRR6827911	PRJNA437324	1534.43	1589.84	19.357	72.772	71.072	0.418	179.352	96.597	82.644	0.529	2.665	NA	NA	NA	NA	NA	NA	NA	NA	NA	NA	NA	NA	NA	NA	NA	NA	NA	NA	NA	NA	NA	NA	NA	NA	NA	NA	NA	NA	NA
YANG	PI391672		N	N	Y	Tropical	WiDiv RNA-seq	SRR765622	PRJNA189400	1247.13	1241.97	58.746	62.091	58.502	2.04	119.173	41.409	76.748	0.328	2.186	NA	NA	NA	NA	NA	NA	NA	NA	NA	NA	NA	NA	NA	NA	NA	NA	NA	NA	NA	NA	NA	NA	NA	NA	NA	NA	NA	NA	NA
YE-CHI-HUNG	PI391682	YECHIHUNG	N	N	Y	Unclassified	WiDiv RNA-seq	SRR765624	PRJNA189400	1419.21	1370.53	70.491	67.702	62.733	2.368	192.185	96.575	90.19	0.512	3.09	NA	NA	NA	NA	NA	NA	NA	NA	NA	NA	NA	NA	NA	NA	NA	NA	NA	NA	NA	NA	NA	NA	NA	NA	NA	NA	NA	NA	NA
YELLOW_3-4	Ames2331	Yellow34	N	N	Y	Unclassified	WiDiv RNA-seq	SRR765625	PRJNA189400	1447.58	1414.81	21.928	69.021	63.951	0.675	137.321	64.833	69.406	0.479	2.198	NA	NA	NA	NA	NA	NA	NA	NA	NA	NA	NA	NA	NA	NA	NA	NA	NA	NA	NA	NA	NA	NA	NA	NA	NA	NA	NA	NA	NA
ZS1791	PI591619		N	N	Y	Stiff Stalk	WiDiv RNA-seq	SRR6827758	PRJNA437324	NA	NA	NA	NA	NA	NA	NA	NA	NA	NA	NA	NA	NA	NA	NA	NA	NA	NA	NA	NA	NA	NA	NA	NA	NA	NA	NA	NA	NA	NA	NA	NA	NA	NA	NA	NA	NA	NA	NA	NA
DK3IIH6	PI564754	3IIH6	N	N	Y	Iodent	WiDiv RNA-seq	SRR6827765	PRJNA437324	NA	NA	NA	NA	NA	NA	NA	NA	NA	NA	NA	18.26	14.84	20.373	13.333	NA	NA	NA	NA	127039	NA	NA	NA	NA	NA	NA	NA	NA	NA	NA	NA	NA	NA	NA	NA	NA	NA	NA	NA	NA
[truncated: 122 more columns]
